# Supplementary material for: Synthesis, Properties and Spatial Structure of 4-[(3,5-Dimethyl-1,2-oxazol-4-yl)sulfonyl]cytisine
Source: Plants (Basel). 2022 Dec 27;12(1):137. doi: 10.3390/plants12010137 (PMC9823373; doi:10.3390/plants12010137)
Supplement: Supplementary file 1 [file plants-12-00137-s001.zip]

Archive with 2 entries (2 files):
- plants-2020412-supplementary.pdf
- supplementary_plants-2020412_min1.cif
