# Supplementary material for: Synthesis, Properties and Spatial Structure of 4-[(3,5-Dimethyl-1,2-oxazol-4-yl)sulfonyl]cytisine
Source: Plants (Basel). 2022 Dec 27;12(1):137. doi: 10.3390/plants12010137 (PMC9823373; doi:10.3390/plants12010137)
Supplement: Supplementary file 1 [file plants-12-00137-s001.zip › supplementary_plants-2020412_min1.cif]

 
data_min1
 
_audit_creation_method            'SHELXL-2018/3'
_shelx_SHELXL_version_number      '2018/3'
_chemical_name_systematic         ?
_chemical_name_common             ?
_chemical_melting_point           ?
_chemical_formula_moiety          ?
_chemical_formula_sum
 'C16 H19 N3 O4 S' 
_chemical_formula_weight          349.40

loop_
 _atom_type_symbol
 _atom_type_description
 _atom_type_scat_dispersion_real
 _atom_type_scat_dispersion_imag
 _atom_type_scat_source
 'C'  'C'   0.0033   0.0016
 'International Tables Vol C Tables 4.2.6.8 and 6.1.1.4'
 'H'  'H'   0.0000   0.0000
 'International Tables Vol C Tables 4.2.6.8 and 6.1.1.4'
 'N'  'N'   0.0061   0.0033
 'International Tables Vol C Tables 4.2.6.8 and 6.1.1.4'
 'O'  'O'   0.0106   0.0060
 'International Tables Vol C Tables 4.2.6.8 and 6.1.1.4'
 'S'  'S'   0.1246   0.1234
 'International Tables Vol C Tables 4.2.6.8 and 6.1.1.4'
 
_space_group_crystal_system       monoclinic
_space_group_IT_number            4
_space_group_name_H-M_alt         'P 21'
_space_group_name_Hall            'P 2yb'
 
_shelx_space_group_comment
;
The symmetry employed for this shelxl refinement is uniquely defined
by the following loop, which should always be used as a source of
symmetry information in preference to the above space-group names.
They are only intended as comments.
;
 
loop_
 _space_group_symop_operation_xyz
 'x, y, z'
 '-x, y+1/2, -z'
 
_cell_length_a                    6.6291(3)
_cell_length_b                    8.9064(5)
_cell_length_c                    13.9604(7)
_cell_angle_alpha                 90
_cell_angle_beta                  98.093(2)
_cell_angle_gamma                 90
_cell_volume                      816.03(7)
_cell_formula_units_Z             2
_cell_measurement_temperature     296(2)
_cell_measurement_reflns_used     ?
_cell_measurement_theta_min       ?
_cell_measurement_theta_max       ?
 
_exptl_crystal_description        ?
_exptl_crystal_colour             ?
_exptl_crystal_density_meas       ?
_exptl_crystal_density_method     ?
_exptl_crystal_density_diffrn     1.422          
_exptl_crystal_F_000              368
_exptl_transmission_factor_min    ?
_exptl_transmission_factor_max    ?
_exptl_crystal_size_max           0.630
_exptl_crystal_size_mid           0.570
_exptl_crystal_size_min           0.460
_exptl_absorpt_coefficient_mu     0.225
_shelx_estimated_absorpt_T_min    0.871
_shelx_estimated_absorpt_T_max    0.904
_exptl_absorpt_correction_type    ?
_exptl_absorpt_correction_T_min   ?
_exptl_absorpt_correction_T_max   ?
_exptl_absorpt_process_details    ?
_exptl_absorpt_special_details    ?
_diffrn_ambient_temperature       296(2)
_diffrn_radiation_wavelength      0.71073
_diffrn_radiation_type            MoK\a
_diffrn_source                    ?
_diffrn_measurement_device_type   ?
_diffrn_measurement_method        ?
_diffrn_detector_area_resol_mean  ?
_diffrn_reflns_number             8569
_diffrn_reflns_av_unetI/netI      0.0298
_diffrn_reflns_av_R_equivalents   0.0328
_diffrn_reflns_limit_h_min        -8
_diffrn_reflns_limit_h_max        8
_diffrn_reflns_limit_k_min        -10
_diffrn_reflns_limit_k_max        10
_diffrn_reflns_limit_l_min        -17
_diffrn_reflns_limit_l_max        17
_diffrn_reflns_theta_min          2.721
_diffrn_reflns_theta_max          25.990
_diffrn_reflns_theta_full         25.242
_diffrn_measured_fraction_theta_max   0.997
_diffrn_measured_fraction_theta_full  0.997
_diffrn_reflns_Laue_measured_fraction_max    0.997
_diffrn_reflns_Laue_measured_fraction_full   0.997
_diffrn_reflns_point_group_measured_fraction_max   0.984
_diffrn_reflns_point_group_measured_fraction_full  0.988
_reflns_number_total              3147
_reflns_number_gt                 2944
_reflns_threshold_expression      'I > 2\s(I)'
_reflns_Friedel_coverage          0.848
_reflns_Friedel_fraction_max      0.970
_reflns_Friedel_fraction_full     0.977
 
_reflns_special_details
;
 Reflections were merged by SHELXL according to the crystal
 class for the calculation of statistics and refinement.
 
 _reflns_Friedel_fraction is defined as the number of unique
 Friedel pairs measured divided by the number that would be
 possible theoretically, ignoring centric projections and
 systematic absences.
;
 
_computing_data_collection        ?
_computing_cell_refinement        ?
_computing_data_reduction         ?
_computing_structure_solution     'SHELXT 2014/5 (Sheldrick, 2014)'
_computing_structure_refinement 'SHELXL-2018/3 (Sheldrick, 2018)'
_computing_molecular_graphics     ?
_computing_publication_material   ?
_refine_special_details           ?
_refine_ls_structure_factor_coef  Fsqd
_refine_ls_matrix_type            full
_refine_ls_weighting_scheme       calc
_refine_ls_weighting_details
'w=1/[\s^2^(Fo^2^)+(0.0323P)^2^+0.2152P] where P=(Fo^2^+2Fc^2^)/3'
_atom_sites_solution_primary      ?
_atom_sites_solution_secondary    ?
_atom_sites_solution_hydrogens    geom
_refine_ls_hydrogen_treatment     constr
_refine_ls_extinction_method      none
_refine_ls_extinction_coef        .
_refine_ls_abs_structure_details
;
 Flack x determined using 1301 quotients [(I+)-(I-)]/[(I+)+(I-)]
 (Parsons, Flack and Wagner, Acta Cryst. B69 (2013) 249-259).
;
_refine_ls_abs_structure_Flack    0.02(3)
_chemical_absolute_configuration  ?
_refine_ls_number_reflns          3147
_refine_ls_number_parameters      219
_refine_ls_number_restraints      1
_refine_ls_R_factor_all           0.0359
_refine_ls_R_factor_gt            0.0317
_refine_ls_wR_factor_ref          0.0784
_refine_ls_wR_factor_gt           0.0749
_refine_ls_goodness_of_fit_ref    1.056
_refine_ls_restrained_S_all       1.056
_refine_ls_shift/su_max           0.000
_refine_ls_shift/su_mean          0.000
 
loop_
 _atom_site_label
 _atom_site_type_symbol
 _atom_site_fract_x
 _atom_site_fract_y
 _atom_site_fract_z
 _atom_site_U_iso_or_equiv
 _atom_site_adp_type
 _atom_site_occupancy
 _atom_site_site_symmetry_order  
 _atom_site_calc_flag
 _atom_site_refinement_flags_posn
 _atom_site_refinement_flags_adp
 _atom_site_refinement_flags_occupancy
 _atom_site_disorder_assembly
 _atom_site_disorder_group
S1 S 0.15703(10) 0.63341(9) 0.20835(5) 0.03911(18) Uani 1 1 d . . . . .
O1 O 0.3784(4) 0.4085(3) 0.60235(15) 0.0559(6) Uani 1 1 d . . . . .
O2 O -0.0479(3) 0.5822(3) 0.18475(18) 0.0581(7) Uani 1 1 d . . . . .
O3 O 0.2015(4) 0.7585(3) 0.27133(16) 0.0549(6) Uani 1 1 d . . . . .
N1 N 0.3553(3) 0.3144(2) 0.44969(15) 0.0301(5) Uani 1 1 d . . . . .
C2 C 0.2863(4) 0.3270(3) 0.53965(19) 0.0378(6) Uani 1 1 d . . . . .
C3 C 0.1088(5) 0.2419(4) 0.5507(2) 0.0495(8) Uani 1 1 d . . . . .
H3B H 0.053598 0.248372 0.608216 0.059 Uiso 1 1 calc R U . . .
C4 C 0.0195(5) 0.1522(4) 0.4792(3) 0.0518(8) Uani 1 1 d . . . . .
H4A H -0.094640 0.096373 0.488531 0.062 Uiso 1 1 calc R U . . .
C5 C 0.0965(4) 0.1421(4) 0.3914(2) 0.0436(6) Uani 1 1 d . . . . .
H5A H 0.034739 0.078850 0.342934 0.052 Uiso 1 1 calc R U . . .
C6 C 0.2621(4) 0.2250(3) 0.37654(19) 0.0322(6) Uani 1 1 d . . . . .
C7 C 0.3456(4) 0.2222(3) 0.28210(19) 0.0375(6) Uani 1 1 d . . . . .
H7A H 0.316682 0.123546 0.252247 0.045 Uiso 1 1 calc R U . . .
C8 C 0.5760(4) 0.2453(4) 0.2978(2) 0.0442(7) Uani 1 1 d . . . . .
H8A H 0.642133 0.167527 0.339650 0.053 Uiso 1 1 calc R U . . .
H8B H 0.629037 0.241834 0.236525 0.053 Uiso 1 1 calc R U . . .
C9 C 0.6137(4) 0.3981(4) 0.3445(2) 0.0398(6) Uani 1 1 d . . . . .
H9A H 0.761090 0.415800 0.353909 0.048 Uiso 1 1 calc R U . . .
C10 C 0.5433(4) 0.4025(4) 0.4428(2) 0.0383(6) Uani 1 1 d . . . . .
H10A H 0.651955 0.364455 0.490477 0.046 Uiso 1 1 calc R U . . .
H10B H 0.519178 0.506161 0.459144 0.046 Uiso 1 1 calc R U . . .
C11 C 0.2442(4) 0.3421(3) 0.2127(2) 0.0403(6) Uani 1 1 d . . . . .
H11A H 0.293703 0.334274 0.150770 0.048 Uiso 1 1 calc R U . . .
H11B H 0.097781 0.327209 0.202362 0.048 Uiso 1 1 calc R U . . .
N12 N 0.2927(3) 0.4914(3) 0.25506(15) 0.0353(5) Uani 1 1 d . . . . .
C13 C 0.5147(4) 0.5205(4) 0.2775(2) 0.0418(7) Uani 1 1 d . . . . .
H13A H 0.537586 0.617714 0.308408 0.050 Uiso 1 1 calc R U . . .
H13B H 0.575084 0.521686 0.218110 0.050 Uiso 1 1 calc R U . . .
O1' O 0.4206(5) 0.7819(3) -0.00550(19) 0.0707(8) Uani 1 1 d . . . . .
N2' N 0.2656(6) 0.6928(3) -0.0579(2) 0.0663(9) Uani 1 1 d . . . . .
C3' C 0.1633(5) 0.6326(4) 0.0055(2) 0.0527(7) Uani 1 1 d . . . . .
C4' C 0.2446(4) 0.6796(3) 0.0997(2) 0.0393(7) Uani 1 1 d . . . . .
C5' C 0.4050(5) 0.7722(3) 0.0885(2) 0.0456(7) Uani 1 1 d . . . . .
C6' C -0.0125(9) 0.5360(5) -0.0294(3) 0.0850(14) Uani 1 1 d . . . . .
H6'A H -0.022031 0.523944 -0.098199 0.127 Uiso 1 1 calc R U . . .
H6'B H -0.135130 0.581741 -0.013981 0.127 Uiso 1 1 calc R U . . .
H6'C H 0.005110 0.439560 0.001334 0.127 Uiso 1 1 calc R U . . .
C7' C 0.5530(5) 0.8596(4) 0.1557(3) 0.0603(9) Uani 1 1 d . . . . .
H7'A H 0.563785 0.959269 0.130820 0.090 Uiso 1 1 calc R U . . .
H7'B H 0.683866 0.811499 0.161989 0.090 Uiso 1 1 calc R U . . .
H7'C H 0.507499 0.864569 0.217940 0.090 Uiso 1 1 calc R U . . .
 
loop_
 _atom_site_aniso_label
 _atom_site_aniso_U_11
 _atom_site_aniso_U_22
 _atom_site_aniso_U_33
 _atom_site_aniso_U_23
 _atom_site_aniso_U_13
 _atom_site_aniso_U_12
S1 0.0371(3) 0.0443(4) 0.0394(3) 0.0039(3) 0.0175(3) 0.0049(3)
O1 0.0729(15) 0.0600(15) 0.0346(11) -0.0069(11) 0.0069(10) 0.0004(13)
O2 0.0352(10) 0.0693(17) 0.0724(15) 0.0145(12) 0.0157(10) 0.0042(10)
O3 0.0688(15) 0.0510(13) 0.0504(13) -0.0065(11) 0.0276(11) 0.0063(12)
N1 0.0306(11) 0.0278(11) 0.0322(11) 0.0040(9) 0.0049(8) -0.0001(8)
C2 0.0446(15) 0.0369(15) 0.0325(14) 0.0077(12) 0.0076(12) 0.0089(12)
C3 0.0495(17) 0.0541(19) 0.0493(17) 0.0194(16) 0.0224(14) 0.0074(15)
C4 0.0370(14) 0.0477(19) 0.073(2) 0.0204(19) 0.0144(14) -0.0023(15)
C5 0.0384(13) 0.0346(14) 0.0557(17) 0.0032(16) -0.0007(12) -0.0053(14)
C6 0.0343(13) 0.0252(14) 0.0360(13) 0.0032(11) 0.0011(10) 0.0001(10)
C7 0.0442(15) 0.0340(16) 0.0335(14) -0.0040(11) 0.0029(12) 0.0006(12)
C8 0.0441(15) 0.0500(17) 0.0410(15) 0.0048(14) 0.0149(12) 0.0106(14)
C9 0.0271(12) 0.0494(17) 0.0439(16) 0.0072(13) 0.0081(11) -0.0025(12)
C10 0.0333(13) 0.0413(15) 0.0390(14) 0.0004(12) 0.0005(11) -0.0091(11)
C11 0.0434(15) 0.0473(17) 0.0292(13) -0.0007(12) 0.0021(11) -0.0021(13)
N12 0.0329(11) 0.0403(13) 0.0327(11) 0.0077(10) 0.0049(9) -0.0031(9)
C13 0.0338(14) 0.0484(17) 0.0444(15) 0.0119(14) 0.0095(12) -0.0070(13)
O1' 0.103(2) 0.0580(16) 0.0601(14) 0.0109(13) 0.0427(15) -0.0009(15)
N2' 0.115(3) 0.0493(17) 0.0376(14) 0.0014(13) 0.0224(16) 0.0004(17)
C3' 0.082(2) 0.0376(15) 0.0386(15) 0.0036(17) 0.0092(14) 0.0053(19)
C4' 0.0481(16) 0.0353(15) 0.0368(14) 0.0055(11) 0.0140(12) 0.0084(12)
C5' 0.0569(17) 0.0384(17) 0.0462(16) 0.0071(13) 0.0229(14) 0.0075(14)
C6' 0.123(4) 0.068(3) 0.055(2) 0.001(2) -0.018(2) -0.021(3)
C7' 0.061(2) 0.047(2) 0.076(2) 0.0083(18) 0.0215(18) -0.0089(16)
 
_geom_special_details
;
 All esds (except the esd in the dihedral angle between two l.s. planes)
 are estimated using the full covariance matrix.  The cell esds are taken
 into account individually in the estimation of esds in distances, angles
 and torsion angles; correlations between esds in cell parameters are only
 used when they are defined by crystal symmetry.  An approximate (isotropic)
 treatment of cell esds is used for estimating esds involving l.s. planes.
;
 
loop_
 _geom_bond_atom_site_label_1
 _geom_bond_atom_site_label_2
 _geom_bond_distance
 _geom_bond_site_symmetry_2
 _geom_bond_publ_flag
S1 O3 1.424(2) . ?
S1 O2 1.427(2) . ?
S1 N12 1.634(2) . ?
S1 C4' 1.749(3) . ?
O1 C2 1.231(3) . ?
N1 C6 1.372(3) . ?
N1 C2 1.400(3) . ?
N1 C10 1.487(3) . ?
C2 C3 1.427(4) . ?
C3 C4 1.348(5) . ?
C3 H3B 0.9300 . ?
C4 C5 1.396(4) . ?
C4 H4A 0.9300 . ?
C5 C6 1.362(4) . ?
C5 H5A 0.9300 . ?
C6 C7 1.500(4) . ?
C7 C8 1.526(4) . ?
C7 C11 1.532(4) . ?
C7 H7A 0.9800 . ?
C8 C9 1.515(5) . ?
C8 H8A 0.9700 . ?
C8 H8B 0.9700 . ?
C9 C10 1.512(4) . ?
C9 C13 1.523(4) . ?
C9 H9A 0.9800 . ?
C10 H10A 0.9700 . ?
C10 H10B 0.9700 . ?
C11 N12 1.472(4) . ?
C11 H11A 0.9700 . ?
C11 H11B 0.9700 . ?
N12 C13 1.484(3) . ?
C13 H13A 0.9700 . ?
C13 H13B 0.9700 . ?
O1' C5' 1.334(4) . ?
O1' N2' 1.418(4) . ?
N2' C3' 1.304(4) . ?
C3' C4' 1.412(4) . ?
C3' C6' 1.475(6) . ?
C4' C5' 1.372(4) . ?
C5' C7' 1.480(5) . ?
C6' H6'A 0.9600 . ?
C6' H6'B 0.9600 . ?
C6' H6'C 0.9600 . ?
C7' H7'A 0.9600 . ?
C7' H7'B 0.9600 . ?
C7' H7'C 0.9600 . ?
 
loop_
 _geom_angle_atom_site_label_1
 _geom_angle_atom_site_label_2
 _geom_angle_atom_site_label_3
 _geom_angle
 _geom_angle_site_symmetry_1
 _geom_angle_site_symmetry_3
 _geom_angle_publ_flag
O3 S1 O2 120.01(14) . . ?
O3 S1 N12 107.74(13) . . ?
O2 S1 N12 107.29(13) . . ?
O3 S1 C4' 106.65(14) . . ?
O2 S1 C4' 107.25(14) . . ?
N12 S1 C4' 107.31(12) . . ?
C6 N1 C2 123.0(2) . . ?
C6 N1 C10 123.5(2) . . ?
C2 N1 C10 113.4(2) . . ?
O1 C2 N1 119.6(3) . . ?
O1 C2 C3 124.8(3) . . ?
N1 C2 C3 115.6(3) . . ?
C4 C3 C2 121.2(3) . . ?
C4 C3 H3B 119.4 . . ?
C2 C3 H3B 119.4 . . ?
C3 C4 C5 120.8(3) . . ?
C3 C4 H4A 119.6 . . ?
C5 C4 H4A 119.6 . . ?
C6 C5 C4 120.1(3) . . ?
C6 C5 H5A 120.0 . . ?
C4 C5 H5A 120.0 . . ?
C5 C6 N1 119.3(2) . . ?
C5 C6 C7 122.0(2) . . ?
N1 C6 C7 118.7(2) . . ?
C6 C7 C8 110.9(2) . . ?
C6 C7 C11 111.1(2) . . ?
C8 C7 C11 109.8(2) . . ?
C6 C7 H7A 108.3 . . ?
C8 C7 H7A 108.3 . . ?
C11 C7 H7A 108.3 . . ?
C9 C8 C7 106.5(2) . . ?
C9 C8 H8A 110.4 . . ?
C7 C8 H8A 110.4 . . ?
C9 C8 H8B 110.4 . . ?
C7 C8 H8B 110.4 . . ?
H8A C8 H8B 108.6 . . ?
C10 C9 C8 111.1(2) . . ?
C10 C9 C13 112.2(2) . . ?
C8 C9 C13 110.4(2) . . ?
C10 C9 H9A 107.6 . . ?
C8 C9 H9A 107.6 . . ?
C13 C9 H9A 107.6 . . ?
N1 C10 C9 114.4(2) . . ?
N1 C10 H10A 108.6 . . ?
C9 C10 H10A 108.6 . . ?
N1 C10 H10B 108.6 . . ?
C9 C10 H10B 108.6 . . ?
H10A C10 H10B 107.6 . . ?
N12 C11 C7 108.9(2) . . ?
N12 C11 H11A 109.9 . . ?
C7 C11 H11A 109.9 . . ?
N12 C11 H11B 109.9 . . ?
C7 C11 H11B 109.9 . . ?
H11A C11 H11B 108.3 . . ?
C11 N12 C13 113.4(2) . . ?
C11 N12 S1 117.54(17) . . ?
C13 N12 S1 115.02(19) . . ?
N12 C13 C9 109.5(2) . . ?
N12 C13 H13A 109.8 . . ?
C9 C13 H13A 109.8 . . ?
N12 C13 H13B 109.8 . . ?
C9 C13 H13B 109.8 . . ?
H13A C13 H13B 108.2 . . ?
C5' O1' N2' 108.7(2) . . ?
C3' N2' O1' 106.7(3) . . ?
N2' C3' C4' 110.1(3) . . ?
N2' C3' C6' 118.5(3) . . ?
C4' C3' C6' 131.4(3) . . ?
C5' C4' C3' 105.9(3) . . ?
C5' C4' S1 126.7(2) . . ?
C3' C4' S1 127.4(2) . . ?
O1' C5' C4' 108.6(3) . . ?
O1' C5' C7' 117.0(3) . . ?
C4' C5' C7' 134.4(3) . . ?
C3' C6' H6'A 109.5 . . ?
C3' C6' H6'B 109.5 . . ?
H6'A C6' H6'B 109.5 . . ?
C3' C6' H6'C 109.5 . . ?
H6'A C6' H6'C 109.5 . . ?
H6'B C6' H6'C 109.5 . . ?
C5' C7' H7'A 109.5 . . ?
C5' C7' H7'B 109.5 . . ?
H7'A C7' H7'B 109.5 . . ?
C5' C7' H7'C 109.5 . . ?
H7'A C7' H7'C 109.5 . . ?
H7'B C7' H7'C 109.5 . . ?
 
loop_
 _geom_torsion_atom_site_label_1
 _geom_torsion_atom_site_label_2
 _geom_torsion_atom_site_label_3
 _geom_torsion_atom_site_label_4
 _geom_torsion
 _geom_torsion_site_symmetry_1
 _geom_torsion_site_symmetry_2
 _geom_torsion_site_symmetry_3
 _geom_torsion_site_symmetry_4
 _geom_torsion_publ_flag
C6 N1 C2 O1 179.4(2) . . . . ?
C10 N1 C2 O1 1.6(4) . . . . ?
C6 N1 C2 C3 -0.9(4) . . . . ?
C10 N1 C2 C3 -178.7(2) . . . . ?
O1 C2 C3 C4 -178.3(3) . . . . ?
N1 C2 C3 C4 2.0(4) . . . . ?
C2 C3 C4 C5 -1.2(5) . . . . ?
C3 C4 C5 C6 -0.9(5) . . . . ?
C4 C5 C6 N1 1.9(4) . . . . ?
C4 C5 C6 C7 -177.7(3) . . . . ?
C2 N1 C6 C5 -1.1(4) . . . . ?
C10 N1 C6 C5 176.5(3) . . . . ?
C2 N1 C6 C7 178.6(2) . . . . ?
C10 N1 C6 C7 -3.8(3) . . . . ?
C5 C6 C7 C8 -148.2(3) . . . . ?
N1 C6 C7 C8 32.1(3) . . . . ?
C5 C6 C7 C11 89.3(3) . . . . ?
N1 C6 C7 C11 -90.3(3) . . . . ?
C6 C7 C8 C9 -60.9(3) . . . . ?
C11 C7 C8 C9 62.3(3) . . . . ?
C7 C8 C9 C10 63.5(3) . . . . ?
C7 C8 C9 C13 -61.6(3) . . . . ?
C6 N1 C10 C9 5.7(4) . . . . ?
C2 N1 C10 C9 -176.5(2) . . . . ?
C8 C9 C10 N1 -36.3(3) . . . . ?
C13 C9 C10 N1 87.8(3) . . . . ?
C6 C7 C11 N12 63.2(3) . . . . ?
C8 C7 C11 N12 -59.9(3) . . . . ?
C7 C11 N12 C13 56.9(3) . . . . ?
C7 C11 N12 S1 -164.97(18) . . . . ?
O3 S1 N12 C11 168.7(2) . . . . ?
O2 S1 N12 C11 38.1(2) . . . . ?
C4' S1 N12 C11 -76.8(2) . . . . ?
O3 S1 N12 C13 -53.9(2) . . . . ?
O2 S1 N12 C13 175.6(2) . . . . ?
C4' S1 N12 C13 60.6(2) . . . . ?
C11 N12 C13 C9 -56.2(3) . . . . ?
S1 N12 C13 C9 164.5(2) . . . . ?
C10 C9 C13 N12 -66.1(3) . . . . ?
C8 C9 C13 N12 58.4(3) . . . . ?
C5' O1' N2' C3' -0.2(4) . . . . ?
O1' N2' C3' C4' 0.4(4) . . . . ?
O1' N2' C3' C6' 178.5(4) . . . . ?
N2' C3' C4' C5' -0.4(4) . . . . ?
C6' C3' C4' C5' -178.2(4) . . . . ?
N2' C3' C4' S1 178.4(2) . . . . ?
C6' C3' C4' S1 0.6(6) . . . . ?
O3 S1 C4' C5' 29.7(3) . . . . ?
O2 S1 C4' C5' 159.4(3) . . . . ?
N12 S1 C4' C5' -85.6(3) . . . . ?
O3 S1 C4' C3' -148.9(3) . . . . ?
O2 S1 C4' C3' -19.1(3) . . . . ?
N12 S1 C4' C3' 95.9(3) . . . . ?
N2' O1' C5' C4' 0.0(3) . . . . ?
N2' O1' C5' C7' -179.3(3) . . . . ?
C3' C4' C5' O1' 0.3(3) . . . . ?
S1 C4' C5' O1' -178.6(2) . . . . ?
C3' C4' C5' C7' 179.3(4) . . . . ?
S1 C4' C5' C7' 0.5(5) . . . . ?
 
_refine_diff_density_max    0.184
_refine_diff_density_min   -0.204
_refine_diff_density_rms    0.042

_shelx_res_file
;
TITL MIN1.res in P2(1)
    min1.res
    created by SHELXL-2018/3 at 16:26:23 on 06-Jun-2022
CELL 0.71073 6.6291 8.9064 13.9604 90.000 98.093 90.000
ZERR 2.00 0.0003 0.0005 0.0007 0.000 0.002 0.000
LATT -1
SYMM -x, y+1/2, -z
SFAC C H N O S
UNIT 32 38 6 8 2
TEMP 23.000
SIZE 0.460 0.570 0.630
ACTA
L.S. 10
FMAP 2
PLAN 10
HTAB
BOND $H
CONF

WGHT    0.032300    0.215200
FVAR       1.43452
S1    5    0.157027    0.633405    0.208353    11.00000    0.03710    0.04429 =
         0.03943    0.00395    0.01751    0.00495
O1    4    0.378405    0.408543    0.602347    11.00000    0.07290    0.05999 =
         0.03465   -0.00691    0.00693    0.00036
O2    4   -0.047897    0.582172    0.184753    11.00000    0.03515    0.06927 =
         0.07235    0.01453    0.01569    0.00423
O3    4    0.201464    0.758458    0.271328    11.00000    0.06884    0.05096 =
         0.05036   -0.00652    0.02762    0.00632
N1    3    0.355309    0.314366    0.449690    11.00000    0.03057    0.02782 =
         0.03217    0.00396    0.00486   -0.00009
C2    1    0.286348    0.327044    0.539649    11.00000    0.04462    0.03694 =
         0.03248    0.00774    0.00757    0.00889
C3    1    0.108777    0.241891    0.550686    11.00000    0.04952    0.05406 =
         0.04931    0.01939    0.02244    0.00741
AFIX  43
H3B   2    0.053598    0.248372    0.608216    11.00000   -1.20000
AFIX   0
C4    1    0.019547    0.152200    0.479207    11.00000    0.03696    0.04765 =
         0.07278    0.02041    0.01435   -0.00228
AFIX  43
H4A   2   -0.094640    0.096373    0.488531    11.00000   -1.20000
AFIX   0
C5    1    0.096536    0.142146    0.391372    11.00000    0.03843    0.03461 =
         0.05575    0.00325   -0.00069   -0.00529
AFIX  43
H5A   2    0.034739    0.078850    0.342934    11.00000   -1.20000
AFIX   0
C6    1    0.262096    0.224957    0.376537    11.00000    0.03434    0.02516 =
         0.03596    0.00320    0.00111    0.00007
C7    1    0.345640    0.222223    0.282101    11.00000    0.04419    0.03405 =
         0.03348   -0.00398    0.00287    0.00065
AFIX  13
H7A   2    0.316682    0.123546    0.252247    11.00000   -1.20000
AFIX   0
C8    1    0.575975    0.245253    0.297791    11.00000    0.04406    0.04997 =
         0.04103    0.00480    0.01494    0.01059
AFIX  23
H8A   2    0.642133    0.167527    0.339650    11.00000   -1.20000
H8B   2    0.629037    0.241834    0.236525    11.00000   -1.20000
AFIX   0
C9    1    0.613708    0.398143    0.344468    11.00000    0.02710    0.04936 =
         0.04391    0.00724    0.00807   -0.00250
AFIX  13
H9A   2    0.761090    0.415800    0.353909    11.00000   -1.20000
AFIX   0
C10   1    0.543313    0.402455    0.442823    11.00000    0.03330    0.04126 =
         0.03897    0.00038    0.00050   -0.00905
AFIX  23
H10A  2    0.651955    0.364455    0.490477    11.00000   -1.20000
H10B  2    0.519178    0.506161    0.459144    11.00000   -1.20000
AFIX   0
C11   1    0.244191    0.342065    0.212739    11.00000    0.04341    0.04732 =
         0.02925   -0.00067    0.00214   -0.00209
AFIX  23
H11A  2    0.293703    0.334274    0.150770    11.00000   -1.20000
H11B  2    0.097781    0.327209    0.202362    11.00000   -1.20000
AFIX   0
N12   3    0.292665    0.491395    0.255065    11.00000    0.03289    0.04027 =
         0.03271    0.00773    0.00491   -0.00306
C13   1    0.514667    0.520488    0.277478    11.00000    0.03381    0.04840 =
         0.04437    0.01193    0.00947   -0.00697
AFIX  23
H13A  2    0.537586    0.617714    0.308408    11.00000   -1.20000
H13B  2    0.575084    0.521686    0.218110    11.00000   -1.20000
AFIX   0
O1'   4    0.420644    0.781897   -0.005502    11.00000    0.10290    0.05796 =
         0.06013    0.01087    0.04272   -0.00094
N2'   3    0.265561    0.692774   -0.057927    11.00000    0.11544    0.04929 =
         0.03761    0.00141    0.02238    0.00040
C3'   1    0.163317    0.632592    0.005522    11.00000    0.08220    0.03756 =
         0.03857    0.00364    0.00923    0.00529
C4'   1    0.244599    0.679647    0.099654    11.00000    0.04809    0.03530 =
         0.03676    0.00546    0.01396    0.00837
C5'   1    0.405035    0.772192    0.088513    11.00000    0.05690    0.03836 =
         0.04618    0.00706    0.02291    0.00746
C6'   1   -0.012536    0.536029   -0.029378    11.00000    0.12301    0.06826 =
         0.05502    0.00115   -0.01759   -0.02085
AFIX 137
H6'A  2   -0.022031    0.523944   -0.098199    11.00000   -1.50000
H6'B  2   -0.135130    0.581741   -0.013981    11.00000   -1.50000
H6'C  2    0.005110    0.439560    0.001334    11.00000   -1.50000
AFIX   0
C7'   1    0.553039    0.859551    0.155715    11.00000    0.06120    0.04690 =
         0.07609    0.00832    0.02153   -0.00889
AFIX 137
H7'A  2    0.563785    0.959269    0.130820    11.00000   -1.50000
H7'B  2    0.683866    0.811499    0.161989    11.00000   -1.50000
H7'C  2    0.507499    0.864569    0.217940    11.00000   -1.50000

AFIX   0
HKLF 4 1 1 0 0 0 1 0 0 0 1


REM  MIN1.res in P2(1)
REM wR2 = 0.0784, GooF = S = 1.056, Restrained GooF = 1.056 for all data
REM R1 = 0.0317 for 2944 Fo > 4sig(Fo) and 0.0359 for all 3147 data
REM 219 parameters refined using 1 restraints

END

WGHT      0.0323      0.2152

REM Instructions for potential hydrogen bonds
EQIV $1 -x, y-1/2, -z+1
HTAB C3 O3_$1
EQIV $2 -x+1, y+1/2, -z
HTAB C7' N2'_$2
EQIV $3 -x+1, y+1/2, -z+1
HTAB C7' O1_$3
HTAB C7' O3

REM Highest difference peak  0.184,  deepest hole -0.204,  1-sigma level  0.042
Q1    1   0.2079  0.6525  0.1427  11.00000  0.05    0.18
Q2    1   0.5290  0.4905  0.1825  11.00000  0.05    0.14
Q3    1  -0.0865  0.4854  0.0227  11.00000  0.05    0.13
Q4    1   0.2279  0.1470  0.4013  11.00000  0.05    0.13
Q5    1   0.2172  0.4841  0.3007  11.00000  0.05    0.13
Q6    1   0.3274  0.3162  0.4827  11.00000  0.05    0.13
Q7    1   0.6033  0.4151  0.5440  11.00000  0.05    0.13
Q8    1   0.1313  0.0288  0.3571  11.00000  0.05    0.13
Q9    1   0.3202  0.2549  0.4245  11.00000  0.05    0.12
Q10   1   0.1437  0.6772  0.0587  11.00000  0.05    0.12
;
_shelx_res_checksum   14548

_shelx_hkl_file
;
  -1   0   0 1297.57   47.20
   1   0   0 1298.07   47.10
   1   0   0 1366.26   47.10
   1   0   0 1295.87   47.20
  -1   0   0 1291.57   47.10
  -2   0   0   75.69    3.90
  -2   0   0   74.99    3.00
  -2   0   0   75.19    3.10
   2   0   0   79.59    2.90
   2   0   0   74.19    3.90
   3   0   0   22.30    3.10
  -3   0   0   24.40    1.60
   3   0   0   29.40    1.40
  -3   0   0   31.10    1.90
  -3   0   0   26.90    2.90
   3   0   0   25.40    1.50
  -4   0   0   40.70    2.40
   4   0   0   41.70    1.90
   4   0   0   42.80    1.80
  -4   0   0   40.00    2.50
  -5   0   0   55.99    3.30
   5   0   0   62.49    5.60
  -5   0   0   52.29    3.20
  -6   0   0    1.60    1.30
  -6   0   0   -0.90    1.20
  -7   0   0   56.29    3.80
   7   0   0   56.09    7.30
   8   0   0   10.00    4.50
  -8   0   0   10.60    1.90
   0  -1   0    4.70    0.40
   0   1   0    4.10    0.40
   1  -1   0 2934.01  119.39
   1  -1   0 3783.22  119.99
  -1   1   0 3250.67  119.69
  -1   1   0 3220.08  121.19
  -1   1   0 3409.16  119.69
  -2  -1   0   77.29    3.00
  -2  -1   0   75.29    3.00
   2  -1   0   77.79    3.30
   2  -1   0   81.39    3.40
   2  -1   0   70.59    4.00
  -2   1   0   77.99    4.10
  -2   1   0   93.19    3.40
  -2   1   0   83.99    3.40
   3  -1   0 1276.67   44.00
   3  -1   0 1189.68   45.20
  -3  -1   0 1234.18   43.60
   3  -1   0 1230.38   43.80
  -3  -1   0 1247.78   43.60
   3   1   0 1155.48   45.20
  -3   1   0 1181.88   45.20
  -3   1   0 1207.58   44.00
  -4  -1   0 3267.87  113.99
   4  -1   0 3061.19  115.49
  -4  -1   0 3230.28  114.19
   4  -1   0 3293.07  114.19
   4   1   0 2973.60  115.39
  -4   1   0 3193.88  113.79
  -4   1   0 3185.08  115.59
  -5  -1   0  467.15   17.30
   5  -1   0  462.65   20.00
   5  -1   0  483.95   17.20
  -5  -1   0  487.35   17.30
   5   1   0  452.55   20.00
  -5   1   0  412.06   17.50
  -5   1   0  497.65   23.60
  -5   1   0  454.35   17.70
   6  -1   0   53.69    6.30
  -6  -1   0   56.79    3.30
   6  -1   0   55.49    2.70
  -6  -1   0   55.89    3.30
  -6   1   0   59.59    3.90
  -6   1   0   54.69    3.90
   6   1   0   53.59    6.60
  -7  -1   0    8.90    1.60
  -7  -1   0    8.20    1.50
   7  -1   0    4.60    3.90
  -7   1   0   10.30    1.90
   7   1   0    7.80    3.80
  -8  -1   0   86.29    4.60
   8  -1   0   93.79    9.60
   8   1   0   98.69    9.60
  -8   1   0   87.29    5.40
   0   2   0 7799.02  280.77
  -2  -2   0 2521.05   91.49
   2  -2   0 2591.24   91.99
  -2  -2   0 2496.95   91.59
   2  -2   0 2380.76   92.09
   2  -2   0 2685.93   91.49
  -2   2   0 2666.83   91.49
  -2   2   0 2392.26   92.19
  -2   2   0 2661.93   91.59
   3  -2   0  769.32   27.10
   3  -2   0  700.03   28.10
  -3  -2   0  756.72   26.30
  -3  -2   0  729.23   26.30
   3  -2   0  733.73   26.90
  -3   2   0  762.02   27.00
  -3   2   0  696.73   28.10
  -3   2   0  712.03   27.00
   4  -2   0  157.68    8.70
   4  -2   0  164.98    7.00
  -4  -2   0  173.28    6.40
  -4  -2   0  164.28    6.40
  -4   2   0  175.68    7.30
  -4   2   0  177.18    7.20
   4   2   0  159.58    8.80
  -4   2   0  166.78    8.80
   5  -2   0  114.39    5.30
   5  -2   0  116.49    7.80
  -5  -2   0  116.79    4.70
  -5  -2   0  113.09    4.80
  -5   2   0  112.69    5.80
  -5   2   0  109.79    5.70
   5   2   0  115.99    8.00
  -6  -2   0  224.88    8.80
  -6  -2   0  235.08    8.80
   6  -2   0  240.98   12.50
   6   2   0  227.08   12.40
  -6   2   0  205.08    9.70
  -6   2   0  230.28    9.90
  -7  -2   0   32.00    2.30
  -7  -2   0   31.70    2.30
   7  -2   0   28.40    5.10
  -7   2   0   29.80    3.60
   7   2   0   26.00    4.90
   0  -3   0   -0.90    0.50
   0  -3   0    2.20    0.70
   0   3   0   -0.70    0.50
   0   3   0    1.80    0.60
   0   3   0   -0.60    0.70
   1  -3   0 2303.67   79.99
   1  -3   0 2284.77   79.69
  -1  -3   0 2301.77   80.29
  -1  -3   0 2081.89   79.79
  -1   3   0 2201.88   80.09
   1   3   0 2128.59   79.79
  -1   3   0 2190.68   79.59
   1   3   0 2277.07   79.99
  -1   3   0 2169.18   79.59
   2  -3   0  764.72   25.10
   2  -3   0  715.83   25.60
  -2  -3   0  693.23   24.40
  -2  -3   0  682.83   24.30
   2  -3   0  664.03   24.80
  -2   3   0  573.04   24.70
  -2   3   0  671.73   24.90
   2   3   0  652.23   24.10
   2   3   0  666.93   24.10
  -2   3   0  626.74   25.60
  -3  -3   0  398.06   14.50
   3  -3   0  403.26   15.20
   3  -3   0  392.26   16.30
  -3  -3   0  414.96   14.50
  -3   3   0  406.46   15.30
  -3   3   0  371.06   16.40
  -3   3   0  389.76   15.30
   4  -3   0  291.67   13.30
   4  -3   0  297.27   11.80
  -4  -3   0  289.87   10.90
  -4   3   0  285.17   13.50
  -4   3   0  291.67   11.90
  -4   3   0  307.57   11.90
  -5  -3   0  422.16   15.80
   5  -3   0  436.56   16.80
   5  -3   0  441.06   19.10
  -5  -3   0  441.36   15.70
   5   3   0  422.26   19.20
  -5   3   0  423.66   17.10
  -5   3   0  426.46   17.10
  -6  -3   0   96.29    4.10
  -6  -3   0   99.09    4.00
   6  -3   0  101.09    7.90
   6   3   0   90.69    7.70
  -6   3   0   97.19    5.70
  -7  -3   0   21.60    1.60
   7  -3   0   18.40    4.80
  -7  -3   0   18.90    1.50
   7   3   0   16.20    4.40
  -7   3   0   13.80    2.70
   0  -4   0  198.78    7.90
   0  -4   0  218.28    8.00
   0   4   0  190.48    7.80
   0   4   0  191.08    8.20
   0   4   0  173.48    7.70
  -1  -4   0  745.73   29.20
  -1  -4   0  847.62   29.20
   1  -4   0  853.71   29.60
   1  -4   0  701.63   29.40
   1  -4   0  865.41   30.00
   1   4   0  833.92   29.10
  -1   4   0  734.13   29.30
   1   4   0  782.62   29.10
  -1   4   0  813.32   29.40
  -1   4   0  807.52   30.10
   2  -4   0  391.26   14.80
  -2  -4   0  390.46   14.10
   2  -4   0  375.06   14.70
  -2  -4   0  340.87   14.00
   2  -4   0  398.16   15.40
  -2   4   0  358.66   15.40
   2   4   0  370.16   13.80
  -2   4   0  377.36   14.60
   2   4   0  369.46   13.80
  -2   4   0  385.16   14.60
   3  -4   0  288.67   11.90
  -3  -4   0  310.97   11.10
  -3  -4   0  304.27   11.20
   3  -4   0  292.37   13.00
  -3   4   0  277.47   13.10
  -3   4   0  289.37   12.00
  -3   4   0  297.87   12.00
   4  -4   0  184.38    8.30
  -4  -4   0  186.98    7.30
   4  -4   0  189.48    9.90
  -4  -4   0  196.28    7.20
  -4   4   0  180.38    8.50
  -4   4   0  184.68    8.50
  -5  -4   0   37.20    2.00
  -5  -4   0   35.90    2.20
   5  -4   0   26.90    4.70
   5  -4   0   32.70    3.60
  -5   4   0   32.20    4.10
  -5   4   0   31.10    3.80
   6  -4   0   82.79    7.90
  -6  -4   0   77.29    3.10
  -6  -4   0   72.69    3.20
  -6   4   0   75.89    5.40
   6   4   0   67.69    7.40
   7  -4   0   16.10    4.90
  -7   4   0   18.80    3.00
   7   4   0   22.50    5.00
   0   5   0   -0.10    1.10
   1  -5   0   84.79    4.90
   1  -5   0   92.59    5.50
   1  -5   0   91.99    4.90
  -1  -5   0   91.89    4.60
  -1  -5   0   96.29    4.60
  -1   5   0   96.19    4.90
  -1   5   0   97.99    5.60
  -1   5   0   97.89    4.90
   1   5   0   97.39    4.30
  -2  -5   0  747.43   27.30
   2  -5   0  777.52   28.60
   2  -5   0  743.23   27.80
  -2   5   0  740.03   27.70
  -2   5   0  732.53   27.70
  -2   5   0  695.33   28.60
   3  -5   0  148.29    7.40
  -3  -5   0  161.18    6.40
   3  -5   0  164.58    8.60
  -3  -5   0  162.48    6.50
  -3   5   0  151.78    8.70
  -3   5   0  144.99    7.20
  -3   5   0  138.99    7.20
   3   5   0  145.49    5.60
   4  -5   0  254.97   12.40
   4  -5   0  240.98   10.60
  -4  -5   0  241.58    9.50
  -4  -5   0  243.28    9.40
  -4   5   0  231.48   10.60
  -4   5   0  225.78   10.70
   5  -5   0  306.57   12.70
  -5  -5   0  291.07   11.20
   5  -5   0  304.77   14.70
  -5  -5   0  282.47   11.40
  -5   5   0  296.77   12.90
  -5   5   0  300.47   13.10
  -6  -5   0    7.50    1.00
   6  -5   0    8.10    4.10
  -6  -5   0    7.70    0.90
   6   5   0    8.50    3.50
  -6   5   0    4.10    2.60
   7  -5   0   14.40    5.00
   7   5   0   17.40    4.90
  -7   5   0   15.20    3.30
   0  -6   0  114.29    5.60
   0  -6   0  104.09    5.50
   0   6   0  102.79    5.20
   0   6   0  110.29    6.10
   1  -6   0  323.97   13.20
   1  -6   0  307.47   13.10
   1  -6   0  336.67   13.70
  -1  -6   0  319.67   12.70
  -1  -6   0  311.47   12.70
   1   6   0  327.47   13.40
  -1   6   0  308.77   12.80
   1   6   0  303.07   12.40
  -1   6   0  312.57   13.80
   2  -6   0  310.37   13.40
   2  -6   0  280.67   12.40
  -2  -6   0  305.07   11.90
  -2  -6   0  297.77   12.00
  -2   6   0  288.47   12.30
   3  -6   0  182.28    9.00
   3  -6   0  196.28    9.90
  -3  -6   0  188.48    7.80
  -3  -6   0  188.18    7.90
  -3   6   0  172.98    8.90
   3   6   0  173.38    7.10
   4  -6   0  431.36   18.60
  -4  -6   0  409.76   15.90
   4  -6   0  432.36   17.30
  -4  -6   0  424.06   16.10
  -4   6   0  395.26   17.00
  -5  -6   0   62.79    3.80
   5  -6   0   74.49    7.60
   5  -6   0   69.69    5.30
  -5  -6   0   66.49    3.60
  -5   6   0   70.89    5.70
  -6  -6   0   94.59    4.50
  -6  -6   0   93.99    4.30
   6  -6   0  110.39    9.30
  -6   6   0   99.19    7.00
   0  -7   0   -1.20    2.10
   0  -7   0   -0.60    1.80
   0   7   0   -2.40    1.60
  -1  -7   0  890.51   33.20
   1  -7   0  884.81   33.40
  -1  -7   0  902.91   33.20
  -1   7   0  881.01   33.20
   1   7   0  855.01   32.70
  -2  -7   0   43.90    3.80
  -2  -7   0   44.10    4.10
   2  -7   0   45.00    4.40
   2  -7   0   42.70    6.00
  -2   7   0   48.50    4.60
  -3  -7   0   63.29    4.50
   3  -7   0   69.99    6.40
   3  -7   0   65.39    5.20
  -3   7   0   62.59    5.50
   3   7   0   50.49    3.20
  -4  -7   0  124.39    6.10
   4  -7   0  132.39    8.80
  -4  -7   0  129.79    6.40
   4  -7   0  137.39    7.60
  -4   7   0  131.49    7.80
   5  -7   0   14.20    4.40
  -5  -7   0   17.40    2.00
   5  -7   0   21.50    3.30
  -5   7   0   16.50    3.30
   6  -7   0    5.20    4.60
  -6  -7   0    8.50    1.60
  -6   7   0    9.40    3.40
   0  -8   0  497.95   19.90
   0  -8   0  498.45   19.90
   0   8   0  478.85   19.30
  -1  -8   0   13.00    2.70
   1  -8   0   20.30    3.20
  -1  -8   0   16.30    2.70
   1   8   0   11.00    2.10
  -1   8   0   14.70    2.50
   2  -8   0  157.58    8.60
  -2  -8   0  141.79    7.70
  -2  -8   0  146.49    8.10
   2  -8   0  161.68    9.30
  -2   8   0  142.09    8.00
   3  -8   0  366.36   15.70
   3  -8   0  375.16   16.80
  -3  -8   0  357.26   14.90
  -3   8   0  346.37   15.30
   4  -8   0   97.49    8.00
   4  -8   0   96.39    7.00
  -4  -8   0   89.09    5.60
  -4   8   0   95.79    6.80
   5  -8   0   64.89    8.30
  -5  -8   0   57.79    4.40
  -5   8   0   65.09    6.30
   0  -9   0   -0.70    2.30
   0   9   0   -3.20    1.90
  -1  -9   0  172.38    8.90
   1  -9   0  168.38    9.30
  -1   9   0  161.88    8.60
   2  -9   0  178.48    9.70
  -2  -9   0  167.98    9.00
  -2   9   0  164.88    9.10
  -3  -9   0    5.50    2.50
   3  -9   0   14.10    4.60
   4  -9   0   39.60    4.70
  -4  -9   0   25.60    3.30
   4  -9   0   26.70    5.20
  -4   9   0   28.00    3.90
   0 -10   0  166.18    9.60
  -1 -10   0  125.89    8.00
   1 -10   0  127.29    8.30
  -1  10   0  104.59    7.30
   2 -10   0   19.30    4.00
  -2 -10   0   18.20    3.50
  -2  10   0   11.50    3.20
  -3 -10   0   50.79    5.60
   3 -10   0   57.19    7.00
  -3  10   0   45.60    6.30
   8   0  -1   -2.80    3.90
  -8   0   1    1.30    1.50
  -7   0   1   18.70    2.60
   7   0  -1   14.50    4.10
  -6   0   1   28.40    2.50
  -6   0   1   28.10    2.60
   6   0  -1   20.20    4.20
   5   0  -1  106.89    7.10
  -5   0   1  117.09    5.00
  -5   0   1  112.29    5.00
  -4   0   1   68.69    3.20
  -4   0   1   69.09    3.20
   4   0  -1   60.99    4.80
  -3   0   1 6250.88  222.48
  -3   0   1 6072.89  219.38
  -3   0   1 6142.69  219.48
   3   0  -1 6402.66  218.58
   3   0  -1 5695.83  222.78
  -2   0   1 2310.77   81.59
   2   0  -1 2215.78   81.69
  -2   0   1 2250.27   81.79
  -2   0   1 2203.48   81.59
   2   0  -1 2284.57   81.39
   2   0  -1 2335.17   81.39
  -1   0  -1 2773.22  102.69
   1   0   1 2806.42  103.99
   1   0   1 2669.53  102.59
  -1   0  -1 2896.91  104.49
   1   0   1 3124.59  102.99
  -2   0  -1 3482.25  121.09
   2   0   1 3209.08  120.39
  -2   0  -1 3395.76  120.69
   2   0   1 3211.08  121.39
   2   0   1 3452.35  120.49
  -3   0  -1  766.32   27.90
  -3   0  -1  709.73   27.70
   3   0   1  822.72   27.70
   3   0   1  747.63   29.30
   3   0   1  774.12   27.60
   4   0   1  121.79    7.60
   4   0   1  143.89    5.40
  -4   0  -1  140.09    5.80
   4   0   1  138.89    5.30
  -4   0  -1  134.09    5.90
   5   0   1  869.21   35.60
   5   0   1  912.91   32.20
  -5   0  -1  891.01   33.10
  -5   0  -1  924.31   33.10
  -6   0  -1   27.30    2.80
   6   0   1   21.40    4.50
  -6   0  -1   22.70    2.80
   7   0   1    3.60    3.50
  -7   0  -1    5.00    1.60
  -8   0  -1   57.59    4.30
   8  -1  -1   25.50    5.40
  -8  -1   1   24.90    2.60
   8   1  -1   19.20    4.70
  -8   1   1   27.60    3.60
  -7  -1   1   82.19    4.30
  -7  -1   1   84.19    4.10
   7  -1  -1   83.29    7.60
  -7   1   1   90.29    4.90
   7   1  -1   85.49    8.00
  -6  -1   1  274.77   10.70
   6  -1  -1  281.57   14.20
  -6  -1   1  283.17   10.80
  -6   1   1  273.37   11.20
   6   1  -1  266.07   13.80
  -6   1   1  285.97   11.30
  -5  -1   1  162.08    6.50
   5  -1  -1  163.08    6.50
  -5  -1   1  158.88    6.50
   5  -1  -1  159.58    9.00
   5   1  -1  164.28    9.00
  -5   1   1  166.18    7.00
  -5   1   1  170.68    9.20
  -5   1   1  161.38    7.00
   4  -1  -1  432.56   16.10
  -4  -1   1  428.26   15.90
  -4  -1   1  434.06   15.80
   4  -1  -1  416.16   17.90
  -4   1   1  442.56   16.40
  -4   1   1  453.35   18.10
   4   1  -1  433.46   18.10
   3  -1  -1 2179.18   72.99
   3  -1  -1 2068.99   72.89
  -3  -1   1 2083.79   73.09
   3  -1  -1 1958.30   74.09
  -3  -1   1 2071.29   72.99
   3   1  -1 1966.60   74.19
  -3   1   1 1948.51   74.19
  -3   1   1 1994.60   72.99
   2  -1  -1  745.33   29.80
   2  -1  -1  839.12   30.60
   2  -1  -1  917.51   29.90
  -2   1   1  848.92   29.90
  -2   1   1  807.52   29.90
  -2   1   1  793.42   30.50
   1  -1  -1 3098.89  112.49
   1  -1  -1 3051.69  113.09
  -1   1   1 3303.27  112.69
  -1   1   1 3190.08  112.69
  -1   1   1 2956.80  113.09
   0  -1  -1 4138.69  145.59
   0  -1  -1 4180.58  145.39
   0  -1   1 4422.96  145.79
   0  -1   1 4076.59  145.49
   0  -1   1 3748.43  145.59
   0   1  -1 4053.49  145.79
   0   1  -1 4085.69  145.49
   0   1   1 4092.39  145.49
   0   1   1 3530.65  145.09
   0   1  -1 4160.28  145.59
   2  -1   1   84.59    3.70
  -2  -1  -1   84.99    3.50
   2  -1   1   79.49    4.50
  -2  -1  -1   85.89    3.40
   2  -1   1   87.49    3.60
   2   1   1   85.99    3.30
  -2   1  -1   90.09    3.80
  -2   1  -1   85.19    4.50
  -2   1  -1   88.59    3.70
   2   1   1   90.29    3.30
   3  -1   1 1447.06   49.40
  -3  -1  -1 1406.66   49.00
   3  -1   1 1343.57   50.69
  -3  -1  -1 1362.86   49.10
   3  -1   1 1401.56   49.20
   3   1   1 1348.07   50.69
  -3   1  -1 1373.96   49.40
  -3   1  -1 1377.76   50.79
  -3   1  -1 1223.08   49.20
  -4  -1  -1   69.49    3.40
   4  -1   1   74.19    5.80
  -4  -1  -1   69.19    3.30
   4  -1   1   68.39    3.30
  -4   1  -1   63.39    3.80
   4   1   1   63.09    5.30
  -4   1  -1   69.09    5.20
   5  -1   1    0.30    2.90
   5  -1   1    2.60    1.00
  -5  -1  -1    2.70    1.20
  -5  -1  -1    1.70    1.20
  -5   1  -1    1.20    0.80
  -5   1  -1    4.20    1.60
   5   1   1   -1.00    2.80
  -6  -1  -1   98.59    4.90
   6  -1   1   94.79    8.40
   6  -1   1  105.89    4.70
  -6  -1  -1  101.09    4.80
  -6   1  -1   98.59    5.40
   6   1   1   95.69    8.30
  -6   1  -1   94.29    5.30
  -7  -1  -1   10.70    1.70
   7  -1   1   13.20    4.20
   7   1   1   10.60    4.20
  -7   1  -1   10.40    2.00
  -8  -2   1   44.20    2.50
  -8   2   1   40.60    4.30
  -7  -2   1    3.80    0.90
  -7  -2   1    6.70    1.00
   7  -2  -1    2.30    3.60
   7   2  -1    3.30    3.40
  -7   2   1    3.50    1.80
  -6  -2   1   45.30    2.50
   6  -2  -1   58.59    6.10
   6  -2  -1   37.10    4.10
  -6  -2   1   41.00    2.30
   6   2  -1   51.29    5.80
  -6   2   1   42.50    3.90
   5  -2  -1  280.27   10.80
  -5  -2   1  278.47   10.10
   5  -2  -1  274.77   13.30
  -5  -2   1  282.17   10.20
   5   2  -1  272.67   13.20
  -5   2   1  269.67   11.10
  -5   2   1  261.97   11.10
   4  -2  -1  840.52   33.10
   4  -2  -1  878.41   31.40
  -4  -2   1  874.61   30.70
  -4  -2   1  836.62   30.70
   4   2  -1  820.82   33.00
  -4   2   1  836.32   33.10
  -4   2   1  871.01   31.60
  -4   2   1  891.71   31.60
   3  -2  -1  543.75   21.40
   3  -2  -1  508.05   20.30
   3  -2  -1  586.44   20.50
  -3   2   1  580.84   20.40
  -3   2   1  526.75   21.40
  -3   2   1  540.55   20.40
   2  -2  -1  763.82   29.80
   2  -2  -1  839.42   29.30
  -2  -2   1  867.91   28.80
  -2  -2   1  802.52   28.70
   2  -2  -1  803.52   29.20
  -2   2   1  749.42   29.20
  -2   2   1  761.82   29.90
  -2   2   1  818.12   29.20
   1  -2  -1 1060.59   36.20
   1  -2  -1 1044.10   36.40
  -1  -2   1 1011.40   35.90
  -1   2   1  990.20   36.10
  -1   2   1  959.40   36.40
   1   2  -1  954.40   35.80
   1   2  -1  978.30   35.80
  -1   2   1  991.20   36.10
   0  -2   1 2635.04  107.79
   0  -2  -1 3353.26  108.99
   0  -2  -1 3180.98  108.99
   0  -2   1 3101.09  109.89
   0  -2   1 3121.89  108.89
   0   2   1 2720.13  108.09
   0   2  -1 2967.50  108.49
   0   2  -1 3236.28  108.89
   0   2  -1 3030.40  109.89
   0   2   1 2728.53  107.99
   1  -2   1 9582.34  336.77
   1  -2   1 9999.00  337.07
   1  -2   1 9531.05  339.07
  -1  -2  -1 8961.70  335.57
  -1   2  -1 9402.66  339.27
  -1   2  -1 8206.48  336.07
  -1   2  -1 9957.20  336.87
   2  -2   1 1262.37   44.80
   2  -2   1 1303.27   44.90
  -2  -2  -1 1178.98   44.30
   2  -2   1 1201.68   45.60
  -2  -2  -1 1243.38   44.40
   2   2   1 1254.57   44.40
  -2   2  -1 1279.37   44.90
  -2   2  -1 1195.38   45.60
   2   2   1 1259.97   44.50
  -2   2  -1 1187.98   44.70
   3  -2   1  422.86   15.70
   3  -2   1  391.36   16.70
  -3  -2  -1  399.96   15.00
  -3  -2  -1  424.06   15.00
   3  -2   1  412.46   15.40
  -3   2  -1  404.36   15.60
  -3   2  -1  416.86   15.50
  -3   2  -1  394.56   16.80
  -4  -2  -1  171.68    6.90
  -4  -2  -1  175.68    6.80
   4  -2   1  169.28    9.20
   4  -2   1  174.48    7.30
  -4   2  -1  181.28    7.60
  -4   2  -1  183.08    7.60
   4   2   1  169.88    9.20
  -4   2  -1  169.98    9.20
  -5  -2  -1  469.45   17.10
   5  -2   1  456.85   20.20
   5  -2   1  465.05   17.50
  -5  -2  -1  451.25   17.20
  -5   2  -1  460.55   18.00
   5   2   1  454.05   20.20
  -5   2  -1  473.85   18.00
  -6  -2  -1  219.78    9.00
  -6  -2  -1  233.88    8.90
   6  -2   1  242.28   13.00
  -6   2  -1  219.38   10.00
   6   2   1  214.28   12.40
  -6   2  -1  221.08    9.90
  -7  -2  -1    1.70    1.20
  -7  -2  -1    6.40    1.40
   7  -2   1    2.50    3.60
  -7   2  -1    1.20    1.90
   7   2   1    2.60    3.40
   7  -3  -1    7.10    4.00
  -7   3   1    4.30    2.20
   7   3  -1   10.20    3.70
   6  -3  -1   60.19    6.40
  -6  -3   1   59.69    2.30
  -6   3   1   60.29    4.60
   6   3  -1   59.59    6.60
   5  -3  -1  137.09    8.50
  -5  -3   1  127.59    4.60
   5  -3  -1  119.59    6.00
  -5   3   1  117.99    6.30
  -5   3   1  110.19    6.40
   5   3  -1  132.59    8.30
   4  -3  -1   89.89    6.00
  -4  -3   1   94.29    3.50
   4  -3  -1   89.49    4.60
  -4  -3   1   92.49    3.50
  -4   3   1   98.39    4.90
  -4   3   1   85.19    5.90
  -4   3   1   86.29    4.70
  -3  -3   1  353.16   12.60
  -3  -3   1  352.46   12.60
   3  -3  -1  330.07   13.30
   3  -3  -1  329.87   14.30
  -3   3   1  352.96   13.40
  -3   3   1  356.86   13.40
  -3   3   1  335.17   14.50
  -2  -3   1 2386.46   84.29
   2  -3  -1 2313.37   84.39
  -2  -3   1 2326.07   83.49
   2  -3  -1 2329.87   83.79
   2  -3  -1 2439.76   83.89
   2   3  -1 2306.57   83.39
  -2   3   1 2410.06   83.79
  -2   3   1 2158.78   84.39
  -2   3   1 2345.07   83.79
   2   3  -1 2271.67   83.39
   1  -3  -1  387.46   14.00
   1  -3  -1  371.86   13.90
  -1  -3   1  365.96   13.60
  -1  -3   1  322.07   13.60
   1  -3  -1  390.96   14.30
  -1   3   1  371.26   13.90
  -1   3   1  368.86   13.90
   1   3  -1  362.06   13.60
  -1   3   1  363.26   14.30
   1   3  -1  371.96   13.50
   0  -3   1 1289.97   41.90
   0  -3  -1 1232.88   41.60
   0  -3   1 1198.48   41.60
   0  -3   1 1016.50   41.50
   0  -3  -1  976.40   41.40
   0   3  -1 1212.28   41.90
   0   3  -1 1171.18   41.50
   0   3  -1 1111.79   41.50
   0   3   1 1237.18   41.90
   0   3   1 1178.48   41.50
   0   3   1 1004.70   41.40
   1  -3   1 4668.73  156.28
  -1  -3  -1 3968.90  156.08
   1  -3   1 4248.88  157.68
  -1  -3  -1 4504.55  156.48
   1  -3   1 4477.65  156.88
   1   3   1 4026.10  155.78
  -1   3  -1 4464.15  156.68
  -1   3  -1 4512.25  156.28
  -1   3  -1 4131.49  157.88
  -2  -3  -1 1136.49   41.70
   2  -3   1 1154.38   42.10
  -2  -3  -1 1148.49   41.60
   2  -3   1 1111.99   42.80
   2  -3   1 1252.97   42.40
  -2   3  -1 1087.49   42.90
   2   3   1 1167.38   41.50
  -2   3  -1 1193.88   42.20
   2   3   1 1165.58   41.50
  -2   3  -1 1147.99   42.20
   3  -3   1  492.05   20.40
   3  -3   1  532.35   19.20
  -3  -3  -1  511.05   18.60
  -3   3  -1  514.55   19.30
  -3   3  -1  470.25   20.40
  -3   3  -1  522.35   19.30
  -4  -3  -1  260.67    9.60
   4  -3   1  251.77   12.30
  -4  -3  -1  248.88    9.70
   4  -3   1  246.78   10.40
  -4   3  -1  263.37   10.60
  -4   3  -1  247.78   12.10
  -4   3  -1  256.37   10.70
   5  -3   1  483.45   18.80
   5  -3   1  497.65   21.30
  -5  -3  -1  475.25   18.10
  -5  -3  -1  508.55   18.00
  -5   3  -1  490.75   19.30
  -5   3  -1  494.55   19.20
   5   3   1  475.45   21.40
   6  -3   1   72.09    7.20
  -6  -3  -1   69.69    3.60
  -6  -3  -1   71.69    3.50
  -6   3  -1   75.19    5.10
   6   3   1   64.99    7.40
   7  -3   1   23.90    5.00
  -7  -3  -1   26.00    2.20
  -7  -3  -1   30.80    2.20
  -7   3  -1   25.50    3.20
   7   3   1   21.20    4.90
   7  -4  -1   11.00    4.50
   7   4  -1    9.20    3.90
  -7   4   1   12.90    2.80
   6  -4  -1   11.50    4.10
   6   4  -1   14.90    3.60
  -6   4   1   15.30    2.70
  -5  -4   1  238.18    8.90
   5  -4  -1  246.18   12.40
   5  -4  -1  251.67   10.40
  -5  -4   1  232.98    8.90
  -5   4   1  240.98   10.60
  -5   4   1  241.18   10.70
  -4  -4   1  222.58    8.10
  -4  -4   1  216.38    8.20
   4  -4  -1  218.18    9.30
   4  -4  -1  218.58   10.70
  -4   4   1  205.38    9.30
  -4   4   1  224.08   12.70
  -4   4   1  200.28    9.40
   3  -4  -1  162.68    8.20
  -3  -4   1  164.48    6.20
  -3  -4   1  168.58    6.30
   3  -4  -1  151.68    7.10
  -3   4   1  148.89    8.10
  -3   4   1  153.58    7.20
  -3   4   1  155.28    7.10
   2  -4  -1  681.03   25.10
   2  -4  -1  706.33   25.20
   2  -4  -1  724.33   25.80
  -2  -4   1  675.63   24.60
  -2  -4   1  685.13   24.60
  -2   4   1  616.24   25.00
   2   4  -1  645.14   24.30
  -2   4   1  679.13   25.10
  -2   4   1  621.64   25.70
   1  -4  -1  125.09    5.70
   1  -4  -1  107.09    5.20
   1  -4  -1  120.49    5.30
  -1  -4   1  118.49    5.00
  -1  -4   1  112.79    4.90
  -1   4   1  109.29    5.20
  -1   4   1  107.29    5.10
   1   4  -1  109.79    4.80
  -1   4   1  113.09    5.60
   1   4  -1  109.79    4.70
   0  -4   1  365.36   13.10
   0  -4  -1  350.46   13.00
   0  -4   1  333.27   13.00
   0  -4  -1  336.17   13.00
   0   4   1  334.67   12.80
   0   4  -1  329.87   13.30
   0   4   1  330.37   12.80
   0   4  -1  316.77   12.80
   0   4  -1  326.87   12.80
   0   4   1  343.27   13.30
   1  -4   1  572.34   21.40
   1  -4   1  589.84   21.20
  -1  -4  -1  546.95   20.70
  -1  -4  -1  567.24   20.70
   1  -4   1  557.54   21.00
   1   4   1  544.55   20.60
   1   4   1  554.04   20.60
  -1   4  -1  543.05   20.90
  -1   4  -1  543.65   21.60
  -1   4  -1  566.54   21.00
   2  -4   1 5366.36  181.78
  -2  -4  -1 5056.49  181.08
   2  -4   1 5055.19  181.08
   2  -4   1 5101.49  180.48
   2   4   1 4950.70  180.88
  -2   4  -1 5120.69  180.28
  -2   4  -1 5170.58  180.38
   2   4   1 4684.23  180.58
  -2   4  -1 4805.82  181.18
  -3  -4  -1  747.83   27.00
   3  -4   1  739.93   28.80
   3  -4   1  682.93   27.50
  -3  -4  -1  775.92   26.90
  -3   4  -1  739.53   27.80
  -3   4  -1  706.23   28.90
  -3   4  -1  770.72   27.80
   4  -4   1  193.58    8.70
  -4  -4  -1  206.08    7.70
  -4  -4  -1  195.78    7.80
   4  -4   1  198.88   10.40
  -4   4  -1  189.98    8.90
  -4   4  -1  183.18    8.80
   5  -4   1   60.19    4.40
   5  -4   1   64.09    7.20
  -5  -4  -1   63.89    3.30
  -5  -4  -1   64.79    3.20
  -5   4  -1   58.49    4.80
  -5   4  -1   56.99    4.90
   6  -4   1   95.39    8.00
  -6  -4  -1   84.89    4.20
  -6  -4  -1   90.29    4.00
   6   4   1   95.09    8.00
  -6   4  -1   91.59    6.10
  -7  -4  -1   29.10    2.10
   7  -4   1   28.80    5.40
  -7  -4  -1   25.20    1.90
   7   4   1   34.90    6.50
  -7   4  -1   38.40    4.60
   7  -5  -1   27.40    5.20
   7   5  -1   25.80    4.90
  -7   5   1   26.00    3.70
  -6  -5   1   35.20    1.60
  -6  -5   1   35.00    1.60
   6  -5  -1   44.00    6.80
   6   5  -1   41.40    6.10
  -6   5   1   28.40    3.50
   5  -5  -1  159.08    7.80
   5  -5  -1  171.38   10.10
  -5  -5   1  152.48    6.20
  -5  -5   1  147.69    6.20
  -5   5   1  143.59    7.90
  -5   5   1  162.78    8.10
  -4  -5   1  133.89    5.60
   4  -5  -1  140.79    8.30
   4  -5  -1  125.09    6.90
  -4  -5   1  135.99    5.70
  -4   5   1  134.29    7.20
  -4   5   1  129.59    6.90
   3  -5  -1  348.07   14.20
   3  -5  -1  371.06   15.20
  -3  -5   1  371.56   13.40
  -3  -5   1  368.76   13.40
  -3   5   1  323.87   15.30
  -3   5   1  339.67   14.20
  -3   5   1  330.27   14.10
   2  -5  -1  540.55   20.50
  -2  -5   1  509.05   19.30
   2  -5  -1  515.95   19.90
  -2   5   1  493.15   20.70
   2   5  -1  521.45   19.00
  -2   5   1  515.55   19.80
  -2   5   1  517.45   19.80
  -1  -5   1  377.16   14.40
   1  -5  -1  389.56   14.70
   1  -5  -1  388.76   15.20
  -1  -5   1  375.16   14.40
   1  -5  -1  356.46   14.60
  -1   5   1  351.06   14.50
   1   5  -1  386.26   14.90
  -1   5   1  365.06   14.50
  -1   5   1  358.86   15.10
   1   5  -1  369.76   14.10
   0  -5  -1  197.08    8.40
   0  -5   1  205.88    8.50
   0  -5  -1  224.28    8.50
   0  -5   1  196.88    8.40
   0   5   1  186.48    8.20
   0   5   1  205.48    8.90
   0   5  -1  197.68    8.90
   0   5  -1  187.08    8.20
   1  -5   1  225.68    9.70
   1  -5   1  216.68    9.30
   1  -5   1  225.28    9.40
  -1  -5  -1  220.18    9.00
  -1  -5  -1  226.18    8.90
  -1   5  -1  209.18    9.10
  -1   5  -1  201.98    9.70
   1   5   1  212.78    8.70
  -1   5  -1  224.48    9.80
   2  -5   1  192.98    8.80
  -2  -5  -1  174.58    7.30
   2  -5   1  178.48    7.90
  -2  -5  -1  152.08    7.00
  -2   5  -1  163.18    7.60
  -2   5  -1  160.38    8.60
  -2   5  -1  172.08    7.70
   2   5   1  168.88    6.90
  -3  -5  -1  226.38    8.90
   3  -5   1  218.38    9.70
  -3  -5  -1  227.58    9.10
   3  -5   1  228.38   10.90
  -3   5  -1  229.58   10.00
  -3   5  -1  221.38    9.80
  -3   5  -1  213.98   14.00
   3   5   1  220.08    8.40
   4  -5   1  241.48   10.60
  -4  -5  -1  251.97    9.40
   4  -5   1  242.78   12.20
  -4  -5  -1  239.58    9.60
  -4   5  -1  232.38   10.80
  -4   5  -1  221.08   10.70
  -5  -5  -1    4.90    1.30
  -5  -5  -1    5.50    1.10
   5  -5   1    5.20    2.20
   5  -5   1    5.40    3.70
  -5   5  -1    2.80    3.20
  -5   5  -1    2.80    2.50
  -6  -5  -1   59.09    3.00
  -6  -5  -1   59.59    3.30
   6  -5   1   71.09    7.40
  -6   5  -1   56.59    5.40
   6   5   1   56.99    7.00
   7  -5   1  192.28   12.40
  -7  -5  -1  160.78    6.90
   7   5   1  182.58   12.30
  -7   5  -1  190.68    9.70
   6  -6  -1   17.60    4.80
  -6  -6   1   15.10    1.70
  -6  -6   1   19.00    1.70
  -6   6   1   18.10    3.30
  -5  -6   1   17.30    2.30
   5  -6  -1   26.30    4.60
   5  -6  -1   22.80    3.00
  -5  -6   1   21.10    2.20
  -5   6   1   23.20    3.30
   4  -6  -1  376.46   16.60
   4  -6  -1  377.66   15.40
  -4  -6   1  359.86   14.00
  -4  -6   1  355.26   14.00
  -4   6   1  346.17   15.20
   3  -6  -1   14.30    2.90
   3  -6  -1   19.00    3.50
  -3  -6   1   22.50    2.60
  -3  -6   1   18.30    2.40
   3   6  -1   17.40    1.40
   2  -6  -1  184.68    9.00
  -2  -6   1  172.38    7.40
   2  -6  -1  166.38    8.10
  -2  -6   1  169.08    7.40
  -2   6   1  157.38    7.90
   2   6  -1  158.18    6.90
  -1  -6   1  125.29    5.90
   1  -6  -1  108.99    6.10
  -1  -6   1  113.79    5.80
   1  -6  -1  115.49    6.20
   1   6  -1  119.89    5.50
  -1   6   1  116.09    6.10
  -1   6   1  127.49    6.90
   1   6  -1  130.29    6.50
   0  -6   1  103.29    5.50
   0  -6  -1  101.99    5.50
   0  -6   1  106.09    5.50
   0  -6  -1  112.39    5.40
   0   6  -1  102.89    5.90
   0   6   1  106.29    6.00
   0   6   1  102.59    5.20
   0   6  -1  107.09    5.30
  -1  -6  -1  966.30   35.60
   1  -6   1  952.40   35.80
   1  -6   1 1007.60   36.50
  -1  -6  -1  944.91   35.50
   1  -6   1  986.80   36.00
   1   6   1  928.81   35.20
  -1   6  -1  946.21   35.70
  -1   6  -1  894.71   36.50
   1   6   1 1013.40   36.30
   2  -6   1  150.58    8.30
  -2  -6  -1  150.58    6.90
  -2  -6  -1  159.08    6.80
   2  -6   1  151.58    7.50
  -2   6  -1  149.49    7.40
   2   6   1  143.49    6.40
   3  -6   1  740.13   28.50
   3  -6   1  729.13   27.50
  -3  -6  -1  734.83   26.80
  -3  -6  -1  696.43   26.50
   3   6   1  682.13   26.00
  -3   6  -1  699.13   27.30
  -4  -6  -1   20.40    2.60
   4  -6   1   13.90    2.80
   4  -6   1   20.90    4.20
  -4  -6  -1   18.60    2.20
  -4   6  -1   18.20    3.20
  -5  -6  -1   96.29    4.60
   5  -6   1  102.29    6.20
   5  -6   1   97.69    8.50
  -5  -6  -1   91.79    4.90
  -5   6  -1   98.49    6.60
   6  -6   1   27.60    5.30
  -6  -6  -1   33.20    2.70
  -6   6  -1   20.80    3.50
   6  -7  -1   25.90    5.40
  -6  -7   1   30.40    2.60
  -6   7   1   25.60    4.00
   5  -7  -1   18.30    4.40
   5  -7  -1   28.70    3.50
  -5  -7   1   22.80    2.70
  -5   7   1   25.00    3.60
  -4  -7   1   12.30    1.80
   4  -7  -1   13.90    3.90
   4  -7  -1   12.00    2.80
  -4  -7   1   14.90    2.00
  -4   7   1   17.50    3.20
   3  -7  -1  505.45   20.30
  -3  -7   1  512.25   19.30
   3  -7  -1  526.25   21.20
   3   7  -1  460.15   18.40
  -3   7   1  491.15   19.90
  -2  -7   1  588.54   22.40
   2  -7  -1  623.14   23.90
   2  -7  -1  588.04   23.00
  -2  -7   1  577.04   22.40
  -2   7   1  564.24   22.70
   2   7  -1  560.14   21.80
   1  -7  -1  440.06   17.70
  -1  -7   1  435.06   17.40
  -1  -7   1  440.06   17.40
  -1   7   1  435.66   17.30
   1   7  -1  430.86   16.90
   0  -7  -1  582.04   22.20
   0  -7  -1  575.74   22.30
   0  -7   1  578.64   22.30
   0  -7   1  564.64   22.20
   0   7   1  561.44   21.80
   0   7  -1  553.64   21.80
  -1  -7  -1   56.89    4.60
  -1  -7  -1   60.19    4.50
   1  -7   1   68.49    4.90
  -1   7  -1   63.29    4.70
   1   7   1   52.39    4.00
   2  -7   1  199.48   10.40
  -2  -7  -1  196.58    8.80
  -2  -7  -1  196.68    9.10
   2  -7   1  206.18    9.70
  -2   7  -1  198.08    9.30
   2   7   1  195.88    8.40
   3  -7   1   39.30    6.30
   3  -7   1   34.00    4.80
  -3  -7  -1   29.60    3.80
  -3   7  -1   36.00    4.40
   3   7   1   26.20    2.50
   4  -7   1   74.89    5.70
  -4  -7  -1   64.29    4.20
  -4  -7  -1   63.69    4.50
   4  -7   1   68.19    6.90
  -4   7  -1   72.79    5.90
   5  -7   1    7.50    2.70
  -5  -7  -1    6.10    1.70
   5  -7   1    6.30    4.30
  -5   7  -1   11.60    2.90
   6  -7   1   72.79    9.10
  -6  -7  -1   65.29    4.10
  -6   7  -1   67.99    6.70
   5  -8  -1   22.60    5.20
  -5  -8   1   19.90    2.40
  -5   8   1   20.00    3.70
  -4  -8   1   42.70    4.20
   4  -8  -1   47.50    5.60
   4  -8  -1   49.50    6.60
  -4   8   1   52.99    5.60
   3  -8  -1   49.50    5.40
   3  -8  -1   40.30    6.10
  -3   8   1   42.90    4.80
   2  -8  -1  146.19    8.30
  -2  -8   1  136.89    7.40
  -2  -8   1  144.59    7.70
  -2   8   1  143.49    7.90
   2   8  -1  135.89    7.30
   1  -8  -1   76.99    5.90
  -1  -8   1   71.69    5.30
  -1  -8   1   68.99    5.10
   1   8  -1   62.89    4.40
  -1   8   1   62.39    5.20
   0  -8  -1    3.70    2.60
   0  -8   1    4.70    2.70
   0  -8  -1    3.60    2.40
   0  -8   1    4.80    2.50
   0   8  -1    5.10    2.10
   0   8   1    8.40    2.40
  -1  -8  -1  253.27   11.20
  -1  -8  -1  248.88   10.90
   1  -8   1  250.87   11.20
   1   8   1  222.98   10.30
  -1   8  -1  241.38   10.90
  -2  -8  -1  481.45   21.10
   2  -8   1  482.55   19.90
  -2  -8  -1  491.35   19.50
   2  -8   1  530.45   21.00
  -2   8  -1  468.75   19.50
   2   8   1  465.95   19.80
  -3  -8  -1   24.70    3.20
   3  -8   1   22.60    4.50
  -4  -8  -1   27.40    3.90
   4  -8   1   36.10    6.20
   4  -8   1   29.60    3.80
  -4   8  -1   31.20    4.00
   5  -8   1   58.29    7.60
  -5  -8  -1   55.19    4.50
  -5   8  -1   62.79    6.50
  -4  -9   1   30.50    3.50
   4  -9  -1   50.99    6.00
   4  -9  -1   44.70    7.60
  -4   9   1   45.90    6.00
   3  -9  -1  292.97   14.00
   3  -9  -1  266.17   12.80
  -3  -9   1  253.07   11.90
  -3   9   1  250.67   12.30
   2  -9  -1  179.18    9.70
  -2  -9   1  158.28    8.70
  -2   9   1  157.58    8.90
  -1  -9   1    0.40    2.30
   1  -9  -1   -1.90    2.80
  -1   9   1   -0.10    2.20
   0  -9  -1   60.19    5.70
   0  -9   1   61.49    5.50
   0   9   1   50.99    4.60
   0   9  -1   55.69    4.70
   1  -9   1   24.60    3.60
  -1  -9  -1   34.60    4.90
  -1   9  -1   24.20    3.20
  -2  -9  -1   99.89    7.00
   2  -9   1  108.99    7.20
  -2   9  -1  110.09    7.10
   3  -9   1   51.39    6.70
   3  -9   1   55.99    6.20
  -3  -9  -1   41.70    5.10
  -3   9  -1   49.70    5.70
  -4  -9  -1   19.50    3.00
   4  -9   1   17.90    3.50
   4  -9   1   18.80    4.90
  -4   9  -1   17.40    3.50
  -3 -10   1    1.20    2.60
   3 -10  -1    7.10    3.60
  -3  10   1    1.40    3.00
  -2 -10   1   83.69    6.80
   2 -10  -1   93.59    7.70
  -2  10   1   77.79    6.80
  -1 -10   1  180.18    9.70
   1 -10  -1  186.38   10.20
  -1  10   1  149.29    8.80
   0 -10   1  114.79    8.00
   0 -10  -1  118.29    8.20
  -1 -10  -1  101.99    7.40
   1 -10   1  102.29    7.60
  -1  10  -1   89.89    7.00
  -2 -10  -1   42.00    5.80
   2 -10   1   30.90    4.50
  -2  10  -1   35.70    4.40
   3 -10   1   28.20    4.40
  -3 -10  -1   25.50    3.60
  -3  10  -1   32.50    4.40
  -8   0   2   67.39    4.10
   8   0  -2   55.59    7.40
  -7   0   2   33.30    3.70
   7   0  -2   42.00    6.30
  -7   0   2   36.40    3.00
  -6   0   2  152.38    6.40
  -6   0   2  151.28    6.40
   6   0  -2  137.69    9.20
  -5   0   2  131.29    5.50
   5   0  -2  124.19    7.70
  -5   0   2  133.79    5.50
  -4   0   2  854.11   30.60
  -4   0   2  869.71   30.60
   4   0  -2  803.12   32.20
   3   0  -2 2104.09   73.49
   3   0  -2 2077.19   73.29
   3   0  -2 1952.20   74.39
  -3   0   2 2033.20   73.89
  -3   0   2 2023.10   74.49
  -3   0   2 2093.59   73.89
  -2   0   2  183.68    7.20
  -2   0   2  203.58    7.90
   2   0  -2  196.28    7.10
   2   0  -2  174.18    7.70
  -2   0   2  194.58    7.20
   2   0  -2  202.58    7.10
   1   0  -2 1435.96   54.59
   1   0  -2 1612.94   54.39
  -1   0   2 1447.96   54.69
  -1   0   2 1380.66   53.79
   1   0  -2 1628.54   54.49
   0   0  -2   85.99    3.40
   0   0  -2   87.79    3.40
   0   0   2   86.69    3.40
   0   0   2   83.39    3.40
  -1   0  -2  221.68    8.50
   1   0   2  236.78    8.50
   1   0   2  218.68    8.90
   1   0   2  213.28    8.40
  -1   0  -2  230.18    8.40
  -2   0  -2 1849.31   74.79
   2   0   2 2302.07   74.89
   2   0   2 2116.69   75.99
   2   0   2 2015.40   75.09
  -2   0  -2 2159.38   74.99
   3   0   2  279.07   12.60
   3   0   2  307.17   11.10
   3   0   2  296.87   11.00
  -3   0  -2  286.77   11.30
   4   0   2  571.94   22.90
  -4   0  -2  571.74   20.90
  -4   0  -2  494.55   20.60
   4   0   2  584.64   20.40
  -5   0  -2   87.39    4.50
   5   0   2   78.09    6.90
  -5   0  -2   82.29    4.70
   5   0   2   85.29    3.60
  -6   0  -2   28.70    3.00
  -6   0  -2   31.10    3.30
   6   0   2   28.60    4.90
  -7   0  -2   -0.60    1.50
   7   0   2   -3.00    3.50
  -8  -1   2   58.79    3.50
   8  -1  -2   56.79    8.00
  -8   1   2   59.19    4.40
   8   1  -2   56.19    7.70
  -7  -1   2   46.10    2.90
   7  -1  -2   49.99    6.20
  -7  -1   2   43.20    3.00
   7   1  -2   54.99    6.70
  -7   1   2   47.40    3.70
   6  -1  -2   72.99    6.60
  -6  -1   2   73.59    3.60
  -6  -1   2   71.39    3.70
   6   1  -2   81.69    6.90
  -6   1   2   78.89    4.40
  -6   1   2   82.09    4.40
   5  -1  -2  106.79    7.20
   5  -1  -2  114.49    4.70
  -5  -1   2  117.29    4.70
  -5  -1   2  112.59    4.70
   5   1  -2  110.09    7.10
  -5   1   2  123.49    7.30
  -5   1   2  112.09    5.20
  -5   1   2  112.79    5.20
  -4  -1   2  396.46   14.10
   4  -1  -2  375.26   16.00
   4  -1  -2  393.36   14.40
  -4  -1   2  401.26   14.10
  -4   1   2  376.16   16.00
  -4   1   2  384.66   14.60
   4   1  -2  364.96   15.90
   3  -1  -2    3.60    0.90
   3  -1  -2    4.60    0.90
   3  -1  -2    2.60    1.40
  -3  -1   2    4.90    0.50
   3   1  -2    5.20    1.50
  -3   1   2    1.80    1.40
  -3   1   2    3.40    0.90
   2  -1  -2 2508.35   86.59
   2  -1  -2 2323.37   86.49
   2  -1  -2 2390.96   85.99
  -2  -1   2 2406.36   86.29
  -2   1   2 2369.46   86.89
   2   1  -2 2375.36   86.49
  -2   1   2 2301.67   86.49
  -2   1   2 2543.05   86.69
  -1  -1   2 3331.27  121.19
   1  -1  -2 3269.07  121.89
   1  -1  -2 3473.75  121.79
   1  -1  -2 3343.27  122.49
   1   1  -2 3418.86  121.09
  -1   1   2 3170.08  121.99
  -1   1   2 3191.18  121.59
   1   1  -2 3545.75  121.29
  -1   1   2 3610.54  121.99
   0  -1   2 5572.44  197.48
   0  -1   2 5710.03  197.38
   0  -1   2 5101.59  197.28
   0  -1  -2 5256.97  196.88
   0   1  -2 5127.19  197.28
   0   1   2 5840.62  197.48
   0   1  -2 5635.14  197.48
   0   1   2 5555.94  197.18
   0   1  -2 5591.44  197.28
  -1  -1  -2 1833.82   67.69
   1  -1   2 1937.41   67.49
   1  -1   2 1903.61   67.39
   1  -1   2 1787.72   67.79
  -1  -1  -2 1886.71   67.99
  -1   1  -2 1914.11   67.49
   1   1   2 1918.31   67.69
   1   1   2 1861.61   67.89
  -1   1  -2 1831.32   67.79
  -1   1  -2 1917.81   67.39
  -2  -1  -2 1173.68   42.30
   2  -1   2 1199.98   42.40
   2  -1   2 1226.48   42.50
   2  -1   2 1128.79   43.30
  -2   1  -2 1191.68   42.50
  -2   1  -2 1179.18   42.40
   2   1   2 1141.69   42.10
   2   1   2 1180.58   42.10
  -2   1  -2 1132.99   43.30
   3  -1   2  102.69    4.40
   3  -1   2   99.29    4.60
   3  -1   2   94.99    5.80
  -3  -1  -2   99.59    4.30
  -3  -1  -2   96.99    4.40
   3   1   2  104.59    6.00
  -3   1  -2  104.29    4.80
   3   1   2  103.99    4.00
  -3   1  -2  108.29    5.90
  -3   1  -2  106.59    4.70
   4  -1   2   -0.20    2.10
  -4  -1  -2    3.10    1.00
   4  -1   2    6.10    1.10
  -4  -1  -2    2.50    1.00
  -4   1  -2    2.70    1.30
   4   1   2    3.80    0.50
  -4   1  -2    2.80    1.20
  -4   1  -2    1.10    2.10
   4   1   2    0.20    2.30
  -5  -1  -2  368.36   14.20
  -5  -1  -2  364.26   14.30
   5  -1   2  380.86   14.00
   5  -1   2  356.76   17.00
   5   1   2  359.36   17.00
  -5   1  -2  381.16   14.70
  -6  -1  -2   66.39    4.10
   6  -1   2   63.59    6.90
  -6  -1  -2   68.79    3.90
   6   1   2   62.49    6.80
  -6   1  -2   57.79    4.50
  -7  -1  -2   -1.20    1.40
   7  -1   2    1.60    3.50
   7   1   2   -1.10    3.60
  -7   1  -2   -0.10    1.70
   8  -2  -2   38.90    6.90
   8   2  -2   44.10    7.30
  -8   2   2   44.10    4.30
  -7  -2   2    2.70    0.80
  -7  -2   2    3.80    0.80
   7  -2  -2    1.20    3.50
  -7   2   2    2.80    1.80
   7   2  -2    2.70    3.10
  -6  -2   2  303.97   11.40
  -6  -2   2  309.17   11.40
   6  -2  -2  320.17   13.00
   6  -2  -2  312.17   15.10
   6   2  -2  305.37   15.00
  -6   2   2  303.67   12.60
   5  -2  -2  185.98    7.70
   5  -2  -2  184.28    9.90
  -5  -2   2  182.68    6.80
  -5  -2   2  184.38    6.80
  -5   2   2  182.68    8.00
  -5   2   2  187.28    9.80
   5   2  -2  178.78    9.70
  -5   2   2  186.88    8.00
  -4  -2   2    9.70    0.60
  -4  -2   2    9.40    0.60
   4  -2  -2    7.70    2.10
   4  -2  -2   10.80    1.40
  -4   2   2   12.90    1.60
  -4   2   2    8.10    2.10
  -4   2   2    6.50    1.50
   4   2  -2    9.90    2.20
   3  -2  -2  571.54   21.40
   3  -2  -2  610.74   21.50
  -3  -2   2  561.04   20.70
  -3  -2   2  577.64   20.70
   3  -2  -2  536.95   22.20
  -3   2   2  612.24   21.50
  -3   2   2  547.85   22.40
  -3   2   2  606.64   21.50
   2  -2  -2  523.55   19.40
  -2  -2   2  519.55   18.90
   2  -2  -2  557.84   19.50
   2  -2  -2  530.75   19.90
  -2  -2   2  536.85   19.00
  -2   2   2  544.55   19.40
  -2   2   2  475.85   19.40
  -2   2   2  511.45   20.00
   1  -2  -2  999.60   36.40
   1  -2  -2 1052.59   36.60
  -1  -2   2  985.10   36.10
   1  -2  -2 1024.50   36.30
  -1   2   2  986.80   36.60
   1   2  -2 1020.30   36.10
   1   2  -2  968.70   36.10
  -1   2   2  995.80   36.30
   0  -2   2 1377.06   49.30
   0  -2   2 1432.96   49.50
   0  -2  -2 1401.36   49.30
   0  -2  -2 1419.86   49.20
   0  -2   2 1412.46   49.40
   0   2   2 1353.96   49.20
   0   2  -2 1320.07   49.30
   0   2  -2 1267.27   49.30
   0   2   2 1361.96   49.30
   0   2  -2 1349.96   49.40
   1  -2   2 1786.92   65.49
  -1  -2  -2 1608.74   64.79
  -1  -2  -2 1913.51   64.79
   1  -2   2 1838.52   65.09
   1  -2   2 1935.41   65.19
  -1   2  -2 1758.02   65.49
   1   2   2 1681.53   64.79
   1   2   2 1834.42   65.19
  -1   2  -2 1880.61   65.19
  -1   2  -2 1851.41   65.09
   2  -2   2  633.24   22.90
  -2  -2  -2  523.25   22.30
  -2  -2  -2  630.14   22.50
   2  -2   2  592.24   23.60
   2  -2   2  615.14   22.70
  -2   2  -2  602.04   23.60
   2   2   2  618.94   22.30
  -2   2  -2  641.84   22.80
   2   2   2  647.64   22.30
  -2   2  -2  647.14   22.90
   3  -2   2  359.66   15.70
  -3  -2  -2  398.16   14.00
   3  -2   2  374.06   14.30
  -3  -2  -2  370.56   14.00
  -3   2  -2  372.06   14.50
  -3   2  -2  361.46   15.70
  -3   2  -2  383.06   14.50
   3   2   2  380.06   13.60
   3   2   2  371.16   13.60
   4  -2   2 1019.40   35.40
   4  -2   2  966.00   37.50
  -4  -2  -2  931.61   35.10
  -4  -2  -2  990.80   35.00
   4   2   2  928.41   37.50
  -4   2  -2 1007.40   35.70
  -4   2  -2  955.20   35.70
  -4   2  -2  912.51   37.30
  -5  -2  -2  382.76   13.90
   5  -2   2  364.16   17.00
   5  -2   2  355.16   14.10
  -5  -2  -2  355.86   14.00
   5   2   2  347.57   16.90
  -5   2  -2  362.96   14.70
  -5   2  -2  374.96   14.70
  -6  -2  -2   35.50    3.00
   6  -2   2   38.00    6.10
  -6  -2  -2   39.00    2.80
  -6   2  -2   30.30    4.00
   6   2   2   41.30    5.90
   7  -2   2   61.99    7.50
  -7  -2  -2   62.59    3.90
  -7   2  -2   60.89    5.00
   7   2   2   67.79    8.00
   7  -3  -2   41.30    6.90
   7   3  -2   45.30    6.40
  -7   3   2   44.40    4.40
   6  -3  -2   11.30    3.70
  -6   3   2    8.50    2.20
   6   3  -2   10.70    3.40
   5  -3  -2  274.27   11.30
   5  -3  -2  291.67   13.40
  -5   3   2  261.47   11.50
  -5   3   2  275.67   11.50
   5   3  -2  280.17   13.30
   4  -3  -2  279.07   12.50
  -4  -3   2  273.87   10.00
   4  -3  -2  272.97   11.10
  -4  -3   2  284.27   10.00
  -4   3   2  285.67   11.30
  -4   3   2  258.97   12.40
  -4   3   2  281.97   11.20
   3  -3  -2  474.15   17.50
   3  -3  -2  462.15   18.30
  -3  -3   2  471.25   16.70
  -3  -3   2  465.15   16.60
  -3   3   2  415.16   18.30
  -3   3   2  455.25   17.40
  -3   3   2  463.25   17.50
  -2  -3   2   75.19    3.20
  -2  -3   2   74.99    3.20
   2  -3  -2   69.29    3.80
   2  -3  -2   69.19    3.80
   2   3  -2   81.49    2.90
  -2   3   2   69.49    3.70
   2   3  -2   77.59    2.90
  -2   3   2   73.09    4.20
  -2   3   2   71.09    3.70
   1  -3  -2 1139.89   40.10
   1  -3  -2 1128.59   40.20
  -1  -3   2  978.90   39.80
  -1  -3   2 1112.09   39.90
   1  -3  -2 1198.08   40.50
   1   3  -2 1068.69   39.80
   1   3  -2 1135.39   39.80
  -1   3   2 1083.09   40.00
  -1   3   2 1105.69   40.10
  -1   3   2 1083.99   40.40
   0  -3   2 1028.70   39.90
   0  -3  -2 1148.39   40.00
   0  -3  -2 1122.69   39.90
   0  -3   2 1156.58   40.10
   0  -3   2 1119.19   39.90
   0   3   2  965.00   39.80
   0   3  -2 1080.79   39.90
   0   3   2 1150.98   39.90
   0   3  -2 1135.79   40.20
   0   3  -2 1096.69   39.90
  -1  -3  -2 3130.59  113.09
   1  -3   2 3313.07  112.29
   1  -3   2 3055.39  112.09
  -1  -3  -2 3259.57  112.29
   1  -3   2 3109.29  112.49
   1   3   2 3140.59  112.99
  -1   3  -2 2926.41  112.49
   1   3   2 3215.08  112.69
  -1   3  -2 3043.30  111.99
  -1   3  -2 3057.69  112.09
   2  -3   2 2022.50   74.39
   2  -3   2 1993.80   73.69
  -2  -3  -2 1929.31   73.19
   2  -3   2 2074.59   73.59
  -2   3  -2 2120.89   73.69
   2   3   2 2109.39   72.99
  -2   3  -2 2133.79   73.59
   2   3   2 1987.30   72.99
  -2   3  -2 1972.90   74.49
  -3  -3  -2 1065.69   37.80
  -3  -3  -2 1048.20   37.90
   3  -3   2 1056.49   38.30
   3  -3   2 1010.20   39.60
  -3   3  -2 1081.39   38.50
  -3   3  -2 1017.30   39.70
   3   3   2 1031.80   37.40
   3   3   2 1039.60   37.30
  -3   3  -2 1042.10   38.50
  -4  -3  -2  635.34   24.40
   4  -3   2  662.13   24.90
   4  -3   2  659.53   26.90
  -4  -3  -2  680.63   24.30
  -4   3  -2  664.23   28.40
  -4   3  -2  678.43   25.20
  -4   3  -2  655.13   25.20
  -5  -3  -2  138.89    5.60
   5  -3   2  126.99    6.30
  -5  -3  -2  129.29    5.70
   5  -3   2  135.39    9.30
  -5   3  -2  118.39    6.80
  -5   3  -2  114.09    6.80
   5   3   2  116.59    8.70
  -6  -3  -2    4.90    1.30
   6  -3   2    4.10    3.60
  -6  -3  -2    5.30    1.40
  -6   3  -2    4.90    2.30
   6   3   2    6.50    3.40
   7  -3   2   -0.50    3.80
  -7  -3  -2    2.80    1.30
   7   3   2    2.30    3.90
  -7   3  -2    2.00    2.20
   7  -4  -2    6.00    4.20
  -7   4   2    7.20    2.50
   7   4  -2    6.20    3.60
   6  -4  -2   -0.30    3.00
   6   4  -2   -0.20    2.60
  -6   4   2   -0.30    1.90
   5  -4  -2  166.28    7.80
   5  -4  -2  171.68    9.90
  -5  -4   2  166.88    6.20
  -5  -4   2  164.78    6.20
  -5   4   2  167.88    8.00
  -5   4   2  168.58    8.10
  -4  -4   2  193.28    7.30
  -4  -4   2  197.98    7.30
   4  -4  -2  192.08    8.50
   4  -4  -2  192.68    9.60
  -4   4   2  193.68    8.50
  -4   4   2  183.98    9.80
  -4   4   2  185.28    8.50
  -3  -4   2   42.50    2.20
  -3  -4   2   46.70    2.30
  -3   4   2   40.30    3.90
  -3   4   2   33.90    3.20
  -3   4   2   37.10    3.10
  -2  -4   2  167.88    6.90
   2  -4  -2  161.98    7.50
   2  -4  -2  185.38    8.00
   2  -4  -2  179.08    7.60
  -2  -4   2  180.58    7.00
   2   4  -2  173.08    6.70
  -2   4   2  176.38    8.20
  -2   4   2  168.18    7.50
   2   4  -2  175.98    6.60
  -2   4   2  167.28    7.50
  -1  -4   2  520.85   20.00
   1  -4  -2  580.84   20.70
  -1  -4   2  525.05   19.90
   1  -4  -2  514.25   20.20
   1  -4  -2  560.04   20.20
   1   4  -2  532.95   19.80
  -1   4   2  514.75   20.10
   1   4  -2  561.64   20.30
   1   4  -2  519.25   19.80
  -1   4   2  523.05   20.60
  -1   4   2  547.15   20.10
   0  -4  -2   40.90    2.70
   0  -4  -2   41.30    2.50
   0  -4   2   38.10    2.80
   0  -4   2   38.40    2.80
   0  -4   2   35.90    3.20
   0   4   2   39.50    2.50
   0   4   2   41.20    2.60
   0   4  -2   38.60    2.70
   0   4  -2   40.80    2.90
   0   4  -2   38.00    2.50
   0   4   2   49.20    3.00
   1  -4   2 1944.01   69.09
  -1  -4  -2 1901.01   68.49
  -1  -4  -2 1966.30   68.39
   1  -4   2 1917.51   68.59
   1  -4   2 1971.10   68.89
  -1   4  -2 1881.11   68.59
  -1   4  -2 1843.92   68.59
   1   4   2 1879.61   68.29
  -1   4  -2 1770.62   69.19
   2  -4   2  169.28    7.80
   2  -4   2  183.08    8.60
  -2  -4  -2  167.78    7.10
   2  -4   2  169.08    7.50
   2   4   2  160.88    6.90
   2   4   2  159.68    6.80
  -2   4  -2  183.18    7.70
  -2   4  -2  169.08    8.40
  -3  -4  -2 1117.29   40.00
   3  -4   2 1162.98   40.70
   3  -4   2 1110.09   41.80
  -3  -4  -2 1167.88   39.90
  -3   4  -2 1072.29   40.60
  -3   4  -2 1106.59   40.60
   3   4   2 1038.90   39.50
  -3   4  -2 1017.40   41.80
   4  -4   2  612.14   25.50
  -4  -4  -2  599.44   23.00
   4  -4   2  619.14   23.70
  -4   4  -2  645.44   24.00
  -4   4  -2  627.24   24.00
   5  -4   2    6.90    3.60
   5  -4   2    7.40    2.10
  -5  -4  -2    7.40    1.40
  -5   4  -2    6.60    2.50
  -5   4  -2    5.20    2.40
  -6  -4  -2   82.39    4.50
   6  -4   2   94.79    8.80
   6   4   2   93.79    8.20
  -6   4  -2   95.19    6.20
   7  -4   2   15.20    4.90
  -7  -4  -2   17.50    1.90
  -7   4  -2   20.50    3.30
   7   4   2   18.70    4.80
   7  -5  -2   53.69    7.20
   7   5  -2   57.39    7.30
  -7   5   2   55.09    5.70
   6  -5  -2   17.90    4.20
   6   5  -2   21.10    4.10
  -6   5   2   16.10    2.90
  -5  -5   2  119.99    5.10
   5  -5  -2  130.49    6.80
   5  -5  -2  139.19    8.60
  -5  -5   2  118.59    5.10
  -5   5   2  130.49    7.10
  -5   5   2  119.99    6.90
   4  -5  -2  263.17   12.00
  -4  -5   2  257.07    9.60
  -4  -5   2  252.47    9.60
   4  -5  -2  240.58   10.80
  -4   5   2  240.68   10.80
  -4   5   2  227.48   10.70
  -3  -5   2   34.10    2.30
  -3  -5   2   35.90    2.40
   3  -5  -2   21.40    2.70
   3  -5  -2   33.70    4.00
  -3   5   2   27.50    3.60
  -3   5   2   22.70    2.70
  -3   5   2   23.90    2.90
   2  -5  -2  112.69    5.80
  -2  -5   2   98.99    4.60
   2  -5  -2   98.19    5.30
  -2   5   2   86.19    4.80
  -2   5   2   90.19    5.60
  -2   5   2   88.79    5.00
   2   5  -2   91.99    4.10
  -1  -5   2  461.45   17.40
  -1  -5   2  458.65   17.30
   1  -5  -2  432.76   17.50
   1  -5  -2  475.55   17.60
  -1   5   2  473.65   18.20
  -1   5   2  446.76   17.40
  -1   5   2  434.26   17.90
   1   5  -2  463.25   17.70
   1   5  -2  439.16   17.00
   0  -5  -2  301.27   11.80
   0  -5  -2  299.07   11.90
   0  -5   2  296.87   12.00
   0  -5   2  289.97   11.90
   0   5  -2  293.47   12.30
   0   5   2  291.77   11.70
   0   5   2  309.87   12.30
   0   5  -2  288.47   11.70
  -1  -5  -2   97.89    4.50
   1  -5   2   96.79    5.30
   1  -5   2   82.09    4.90
   1  -5   2   92.09    5.10
  -1  -5  -2   98.39    4.70
  -1   5  -2   85.89    4.80
  -1   5  -2   84.09    5.30
  -2  -5  -2   81.89    4.10
   2  -5   2   94.09    6.00
   2  -5   2   88.89    5.00
  -2  -5  -2   80.89    4.40
   2   5   2   76.09    3.90
  -2   5  -2   79.29    5.00
  -2   5  -2   87.79    5.70
  -2   5  -2   74.19    5.50
  -3  -5  -2  405.06   16.00
   3  -5   2  425.36   18.10
  -3  -5  -2  417.36   15.80
   3  -5   2  424.06   16.70
   3   5   2  395.76   15.40
  -3   5  -2  417.86   16.80
  -3   5  -2  431.86   16.90
   4  -5   2  182.28   10.30
   4  -5   2  173.68    8.50
  -4  -5  -2  169.18    7.60
  -4  -5  -2  173.68    7.30
  -4   5  -2  170.98    8.80
  -4   5  -2  175.08    8.80
   5  -5   2  116.39    8.60
  -5  -5  -2  117.19    5.20
   5  -5   2  120.59    6.50
  -5  -5  -2  110.49    5.50
  -5   5  -2  111.89    7.00
  -6  -5  -2   81.89    4.20
   6  -5   2   87.59    8.80
  -6  -5  -2   83.49    4.40
  -6   5  -2   84.79    6.30
   6   5   2   77.19    8.00
  -7  -5  -2   57.29    3.60
  -7   5  -2   63.29    6.30
   6  -6  -2   49.50    7.20
  -6  -6   2   40.70    2.20
  -6  -6   2   43.20    2.20
  -6   6   2   37.80    5.00
  -5  -6   2   99.49    4.90
  -5  -6   2  103.09    4.90
   5  -6  -2  116.29    6.60
   5  -6  -2  127.09    8.30
  -5   6   2  104.69    6.70
   4  -6  -2   31.00    3.60
  -4  -6   2   31.20    2.80
   4  -6  -2   44.10    5.50
  -4  -6   2   35.10    2.90
  -4   6   2   32.40    3.70
   3  -6  -2   48.90    4.90
  -3  -6   2   73.49    3.80
   3  -6  -2   73.59    5.70
  -3  -6   2   70.99    3.80
  -3   6   2   46.90    4.50
   3   6  -2   56.39    2.70
  -2  -6   2  372.06   14.60
   2  -6  -2  396.66   16.00
   2  -6  -2  365.46   15.20
  -2  -6   2  367.76   14.60
   2   6  -2  392.96   15.30
   2   6  -2  349.96   14.10
  -2   6   2  362.26   15.00
  -1  -6   2  194.08    8.40
   1  -6  -2  179.48    8.70
  -1  -6   2  202.88    8.50
   1  -6  -2  187.18    8.60
  -1   6   2  190.88    9.30
   1   6  -2  188.58    8.00
  -1   6   2  178.58    8.50
   1   6  -2  201.68    8.90
   0  -6  -2   22.90    3.10
   0  -6   2   19.90    2.80
   0  -6   2   25.70    2.80
   0  -6  -2   29.90    2.90
   0   6  -2   20.80    2.70
   0   6   2   23.70    3.30
   0   6   2   19.30    2.60
   0   6  -2   19.30    3.00
  -1  -6  -2  693.63   25.60
   1  -6   2  740.93   26.50
   1  -6   2  706.13   26.00
   1  -6   2  638.74   25.60
  -1  -6  -2  686.33   25.40
   1   6   2  656.53   25.20
  -1   6  -2  614.14   26.30
  -1   6  -2  654.13   25.50
  -2  -6  -2  229.28    9.30
   2  -6   2  224.98   11.00
  -2  -6  -2  223.48    9.60
   2  -6   2  227.78   10.10
  -2   6  -2  220.38    9.90
   2   6   2  204.88    8.90
   3  -6   2 1080.69   39.80
  -3  -6  -2 1044.10   39.10
   3  -6   2 1100.79   41.00
  -3   6  -2 1075.89   39.80
   3   6   2  991.00   38.30
  -4  -6  -2   46.20    3.30
  -4  -6  -2   40.40    3.70
   4  -6   2   42.90    4.70
   4  -6   2   48.30    6.10
  -4   6  -2   48.20    5.30
   5  -6   2    1.70    3.70
  -5  -6  -2    5.20    1.60
  -5  -6  -2    6.00    1.30
   5  -6   2    3.70    2.20
  -5   6  -2    2.40    2.60
  -6  -6  -2    2.10    1.30
   6  -6   2    0.60    4.40
  -6   6  -2   -1.50    2.90
   6  -7  -2   18.90    4.90
  -6  -7   2   19.90    2.20
  -6   7   2   14.60    3.40
   5  -7  -2   27.70    3.40
  -5  -7   2   19.30    2.70
   5  -7  -2   23.60    4.80
  -5   7   2   25.30    3.60
   4  -7  -2   47.10    6.40
   4  -7  -2   42.60    4.90
  -4  -7   2   38.20    3.30
  -4  -7   2   43.70    3.50
  -4   7   2   33.70    4.50
  -3  -7   2  153.08    7.10
   3  -7  -2  154.48    8.30
   3  -7  -2  155.08    9.00
   3   7  -2  130.29    6.00
  -3   7   2  149.39    8.10
   2  -7  -2  176.48    8.60
  -2  -7   2  171.88    7.90
  -2  -7   2  170.78    8.00
   2   7  -2  156.98    7.20
  -2   7   2  174.18    8.50
   1  -7  -2  555.44   22.00
  -1  -7   2  557.64   21.70
  -1  -7   2  576.34   21.80
   1   7  -2  554.34   21.20
  -1   7   2  550.74   21.60
   0  -7   2   90.69    5.80
   0  -7   2   99.99    5.90
   0  -7  -2   91.89    5.60
   0  -7  -2   90.09    5.90
   0   7  -2   89.79    5.30
   0   7   2   88.19    5.30
  -1  -7  -2  165.38    8.20
   1  -7   2  184.08    9.40
  -1  -7  -2  170.68    7.90
   1  -7   2  162.08    8.20
   1   7   2  159.38    7.60
  -1   7  -2  163.08    8.10
   2  -7   2  111.09    6.50
  -2  -7  -2   96.29    5.90
   2  -7   2  102.59    7.10
  -2  -7  -2   98.79    5.40
   2   7   2   87.69    4.90
  -2   7  -2   92.69    6.10
   3  -7   2    5.80    3.70
  -3  -7  -2    2.50    1.50
   3  -7   2    6.10    2.60
  -3  -7  -2    3.10    2.00
  -3   7  -2    6.80    2.60
   3   7   2    7.50    1.90
   4  -7   2  143.49    9.30
  -4  -7  -2  124.99    6.70
   4  -7   2  136.69    7.80
  -4   7  -2  132.69    7.90
  -5  -7  -2   31.70    3.40
   5  -7   2   21.70    4.80
   5  -7   2   23.40    3.50
  -5   7  -2   26.80    3.90
  -6  -7  -2    1.80    1.50
   6  -7   2   -1.20    4.50
  -6   7  -2   -4.00    2.90
   5  -8  -2   56.79    7.90
  -5  -8   2   54.19    4.10
  -5   8   2   47.30    5.50
   4  -8  -2    4.50    3.90
  -4  -8   2    5.30    1.90
   4  -8  -2    5.20    2.90
  -4   8   2   10.30    3.10
   3  -8  -2  230.38   11.80
   3  -8  -2  223.68   11.10
  -3  -8   2  212.88   10.00
  -3   8   2  215.68   10.50
  -2  -8   2   95.89    6.00
   2  -8  -2   91.89    6.90
  -2  -8   2   94.59    6.70
   2   8  -2   85.09    6.70
  -2   8   2   90.59    6.30
   1  -8  -2  106.99    6.90
  -1  -8   2  101.29    6.30
  -1  -8   2  103.59    6.30
   1   8  -2   98.09    5.50
  -1   8   2  104.59    6.20
   0  -8  -2  510.95   20.50
   0  -8   2  517.75   20.60
   0  -8  -2  547.25   21.80
   0  -8   2  502.85   20.40
   0   8  -2  480.25   19.80
   0   8   2  484.45   19.80
   1  -8   2  140.19    7.90
  -1  -8  -2  139.19    7.30
  -1  -8  -2  139.19    7.70
  -1   8  -2  145.49    7.40
   1   8   2  137.89    7.00
   2  -8   2  312.07   14.20
  -2  -8  -2  290.67   12.90
   2  -8   2  294.37   13.30
  -2   8  -2  281.77   12.90
  -3  -8  -2   24.10    3.20
   3  -8   2   35.50    5.00
   3  -8   2   24.80    4.50
  -3   8  -2   29.60    3.70
  -4  -8  -2   56.69    5.00
   4  -8   2   70.29    6.10
   4  -8   2   63.29    7.80
  -4   8  -2   70.39    6.10
   5  -8   2   34.50    6.00
  -5  -8  -2   33.70    4.00
  -5   8  -2   29.60    4.30
   4  -9  -2   72.99    7.70
   4  -9  -2   77.09    6.90
  -4  -9   2   59.99    5.20
  -4   9   2   72.89    6.20
  -3  -9   2    2.70    2.40
  -3   9   2   12.30    3.30
   2  -9  -2  135.69    8.40
  -2  -9   2  116.39    7.20
  -2   9   2  119.89    7.60
  -1  -9   2   61.89    5.40
   1  -9  -2   58.49    5.60
  -1   9   2   47.20    5.00
   0  -9  -2   16.00    3.10
   0  -9   2   15.10    3.00
   0   9   2   15.50    2.70
   0   9  -2   13.40    2.50
   1  -9   2   13.70    3.20
  -1  -9  -2   18.20    3.40
  -1   9  -2    9.00    2.70
   2  -9   2  117.19    7.80
  -2  -9  -2  105.49    7.10
  -2   9  -2  113.39    7.20
  -3  -9  -2   27.80    3.60
   3  -9   2   45.10    6.50
   3  -9   2   39.60    5.20
  -3   9  -2   44.90    5.60
  -4  -9  -2   -0.20    2.20
   4  -9   2   -1.90    2.90
   4  -9   2   -3.80    3.90
  -4   9  -2   -4.50    2.80
  -3 -10   2   61.19    5.70
   3 -10  -2   67.09    7.20
  -3  10   2   57.19    6.60
   2 -10  -2   37.40    4.90
  -2 -10   2   28.30    3.80
  -2  10   2   24.10    3.60
  -1 -10   2   22.40    3.40
   1 -10  -2   24.30    4.10
  -1  10   2   15.30    3.10
   0 -10  -2   16.10    3.70
   0 -10   2   21.00    3.70
   1 -10   2   24.00    4.00
  -1 -10  -2   15.50    3.50
  -1  10  -2   25.00    4.90
   2 -10   2   29.00    4.50
  -2 -10  -2   24.00    3.80
  -2  10  -2   21.10    3.60
   3 -10   2   75.19    7.00
   3 -10   2   86.39    8.20
  -3 -10  -2   75.69    6.60
  -3  10  -2   73.99    7.10
  -8   0   3    4.00    1.60
   8   0  -3    6.00    3.60
  -7   0   3  167.08    7.80
   7   0  -3  154.58   10.30
  -7   0   3  168.98    7.10
  -6   0   3    3.90    1.30
  -6   0   3    0.30    1.20
   6   0  -3    1.30    2.60
   5   0  -3  461.05   19.70
  -5   0   3  477.85   17.70
  -5   0   3  485.45   17.70
   4   0  -3   19.80    2.90
  -4   0   3   16.00    1.60
  -4   0   3   17.00    2.70
  -4   0   3   17.90    1.60
  -3   0   3  630.14   22.80
   3   0  -3  644.34   22.70
  -3   0   3  632.54   22.90
   3   0  -3  593.94   23.70
   3   0  -3  639.74   22.70
  -3   0   3  623.44   23.80
   2   0  -3  244.18    8.80
   2   0  -3  244.98    8.90
  -2   0   3  234.78    8.80
  -2   0   3  228.08    9.20
   2   0  -3  230.08    9.20
  -1   0   3 9161.08  328.07
   0   0   3    0.60    0.40
   0   0  -3    0.70    0.40
   0   0  -3    0.30    0.40
   0   0   3    1.70    0.40
   1   0   3  570.14   22.00
  -1   0  -3  585.04   21.60
   1   0   3  592.14   21.50
  -1   0  -3  598.74   21.50
   1   0   3  595.24   21.60
  -2   0  -3   13.70    1.50
  -2   0  -3   15.20    1.40
   2   0   3   15.00    1.30
   2   0   3   18.20    1.40
   2   0   3   15.00    2.10
   3   0   3  100.89    4.40
  -3   0  -3  103.59    4.60
  -3   0  -3   99.89    4.70
   3   0   3   92.39    5.90
   3   0   3  110.49    4.60
   4   0   3  139.69    8.20
  -4   0  -3  145.19    6.50
   4   0   3  144.69    5.90
  -5   0  -3   50.39    3.90
   5   0   3   46.30    6.00
   5   0   3   54.39    2.80
  -6   0  -3  228.38    9.90
  -6   0  -3  231.98   10.10
   6   0   3  232.38   13.00
   7   0   3   -2.20    3.70
  -7   0  -3   -0.60    1.70
  -8  -1   3   -0.50    1.20
   8  -1  -3   -0.70    3.80
  -8   1   3    2.00    1.80
   8   1  -3    1.80    3.70
  -7  -1   3   74.79    3.90
   7  -1  -3   81.29    7.60
  -7  -1   3   76.79    3.80
  -7   1   3   77.29    4.60
   7   1  -3   77.59    7.40
  -6  -1   3  432.86   16.10
  -6  -1   3  430.46   16.00
   6  -1  -3  429.56   19.00
   6   1  -3  418.86   18.90
  -6   1   3  435.26   16.60
  -6   1   3  437.16   16.60
  -5  -1   3  274.37   10.30
   5  -1  -3  264.77   12.50
  -5  -1   3  277.17   10.40
   5  -1  -3  278.17   10.40
  -5   1   3  276.07   12.70
  -5   1   3  281.87   10.90
  -5   1   3  275.47   10.80
   5   1  -3  266.27   12.60
  -4  -1   3  194.08    7.30
   4  -1  -3  193.48    7.60
   4  -1  -3  188.18    9.00
  -4  -1   3  198.48    7.30
  -4   1   3  191.08    7.80
   4   1  -3  186.78    9.00
  -4   1   3  193.48    9.10
   3  -1  -3   16.10    1.50
   3  -1  -3   17.00    1.50
  -3  -1   3   18.30    1.20
   3   1  -3   23.00    2.20
  -3   1   3   18.60    1.60
  -3   1   3   17.20    1.40
  -3   1   3   20.00    2.30
  -2  -1   3 1305.07   45.90
  -2  -1   3 1301.27   46.00
   2  -1  -3 1256.97   46.40
   2  -1  -3 1291.77   46.10
   2  -1  -3 1359.16   46.10
   2   1  -3 1276.67   46.30
  -2   1   3 1081.09   46.00
   2   1  -3 1336.17   46.10
  -2   1   3 1237.58   46.50
   2   1  -3 1345.57   45.90
  -2   1   3 1274.77   46.10
   1  -1  -3 4650.83  158.48
   1  -1  -3 4489.75  158.48
  -1  -1   3 4383.06  158.58
  -1  -1   3 4212.78  157.78
   1  -1  -3 4739.03  158.98
   1   1  -3 4307.27  158.08
   1   1  -3 4093.29  157.58
  -1   1   3 4249.17  158.78
   0  -1   3 5528.45  212.58
   0  -1   3 6213.68  213.28
   0  -1   3 6189.18  213.18
   0  -1  -3 6095.19  212.68
   0   1  -3 5730.33  212.48
   0   1   3 5819.72  212.78
   0   1  -3 6119.59  213.18
   0   1   3 5966.30  212.78
   0   1  -3 5519.85  212.68
  -1  -1  -3 1458.95   51.49
  -1  -1  -3 1527.65   51.39
   1  -1   3 1458.05   51.49
   1  -1   3 1419.66   51.99
   1  -1   3 1506.15   51.59
   1   1   3 1427.26   51.39
  -1   1  -3 1333.47   51.89
  -1   1  -3 1420.06   51.49
   1   1   3 1295.07   51.29
  -1   1  -3 1435.46   51.59
  -2  -1  -3  332.17   12.60
   2  -1   3  337.47   12.90
   2  -1   3  315.97   13.70
   2  -1   3  340.77   12.80
  -2  -1  -3  332.47   12.70
   2   1   3  331.77   12.60
   2   1   3  350.66   12.60
  -2   1  -3  337.97   13.80
  -2   1  -3  338.97   12.80
  -2   1  -3  349.67   13.00
   3  -1   3 1071.79   36.50
  -3  -1  -3  946.61   35.50
   3  -1   3  953.90   35.40
   3  -1   3  931.41   37.00
   3   1   3 1033.90   35.20
  -3   1  -3  923.11   35.70
  -3   1  -3  972.20   37.00
   3   1   3  965.30   35.10
  -3   1  -3  986.00   35.60
   3   1   3  929.61   37.00
   4  -1   3   86.89    6.30
  -4  -1  -3   85.89    4.40
   4  -1   3   87.49    4.10
  -4  -1  -3   93.19    4.20
  -4   1  -3   78.29    6.30
   4   1   3   80.69    6.20
  -4   1  -3   78.09    4.60
  -4   1  -3   86.39    4.50
   4   1   3   82.19    3.60
  -5  -1  -3  223.38    9.20
   5  -1   3  216.68   12.10
  -5  -1  -3  212.08    9.30
   5  -1   3  223.98    9.00
   5   1   3  223.28    8.10
   5   1   3  210.68   12.30
  -5   1  -3  226.48    9.80
  -5   1  -3  229.78    9.60
   6  -1   3   11.80    4.20
  -6  -1  -3   14.20    1.90
  -6  -1  -3   14.10    2.10
  -6   1  -3    9.40    2.30
   6   1   3   13.30    4.20
  -6   1  -3   11.70    2.70
   7  -1   3    3.10    4.30
  -7  -1  -3    4.50    1.80
  -7   1  -3    3.00    2.00
   7   1   3    2.80    3.60
   8  -2  -3   28.50    5.40
  -8  -2   3   39.30    1.90
  -8  -2   3   31.90    1.70
  -8   2   3   36.30    4.10
   8   2  -3   37.50    6.70
   7  -2  -3   96.09    8.20
  -7  -2   3   96.19    4.00
  -7   2   3  104.79    5.60
   7   2  -3   88.99    7.80
   6  -2  -3   87.69    6.90
  -6  -2   3   78.49    3.50
   6   2  -3   92.29    7.10
  -6   2   3   80.49    5.00
   5  -2  -3  164.68    6.90
   5  -2  -3  163.88    8.90
  -5  -2   3  158.28    6.00
  -5   2   3  164.18    7.20
  -5   2   3  158.88    7.10
   5   2  -3  157.48    8.70
  -5   2   3  154.18    8.70
  -4  -2   3  407.76   14.50
   4  -2  -3  415.56   15.30
   4  -2  -3  400.76   16.60
  -4  -2   3  404.96   14.60
  -4   2   3  402.46   15.40
  -4   2   3  383.26   16.60
  -4   2   3  396.16   15.40
   4   2  -3  395.86   16.50
   3  -2  -3   12.30    1.70
   3  -2  -3   11.40    1.40
   3  -2  -3   15.50    2.50
  -3  -2   3   14.50    1.00
  -3  -2   3   13.70    1.00
  -3   2   3   11.00    1.40
  -3   2   3   12.10    1.40
   2  -2  -3 2365.46   79.99
  -2  -2   3 2310.57   80.19
  -2  -2   3 2287.97   80.29
   2  -2  -3 2081.09   79.89
   2  -2  -3 2303.17   80.29
  -2   2   3 2165.48   80.39
   2   2  -3 2278.97   79.89
  -2   2   3 2083.69   79.89
  -2   2   3 1947.51   79.89
   2   2  -3 2428.06   79.89
   1  -2  -3  739.13   27.30
   1  -2  -3  791.12   27.50
  -1  -2   3  702.63   27.20
   1  -2  -3  728.73   27.40
  -1  -2   3  731.93   27.20
   1   2  -3  747.93   27.20
  -1   2   3  769.42   27.40
  -1   2   3  755.12   27.50
   1   2  -3  741.03   27.10
   1   2  -3  790.42   27.20
  -1   2   3  744.63   27.40
   0  -2   3   82.59    3.70
   0  -2  -3   88.69    3.60
   0  -2  -3   86.09    3.70
   0  -2   3   86.59    3.80
   0   2  -3   76.29    3.70
   0   2  -3   76.99    3.60
   0   2  -3   75.79    3.70
   0   2   3   95.99    3.70
   0   2   3   79.69    3.60
  -1  -2  -3 2303.37   79.19
   1  -2   3 2223.38   79.39
  -1  -2  -3 2081.69   79.29
   1  -2   3 2233.18   79.49
   1  -2   3 2130.39   79.79
  -1   2  -3 2086.99   79.79
  -1   2  -3 2194.68   79.49
   1   2   3 2308.77   79.79
  -1   2  -3 2262.37   79.39
   1   2   3 2260.57   79.19
   2  -2   3 1090.49   38.50
   2  -2   3 1022.90   38.30
  -2  -2  -3 1017.80   38.10
   2  -2   3  977.20   39.20
   2   2   3 1110.69   38.00
  -2   2  -3 1042.90   39.30
   2   2   3 1042.00   38.00
  -2   2  -3 1069.19   38.40
  -2   2  -3 1083.49   38.50
  -3  -2  -3   90.99    4.00
   3  -2   3   89.49    5.80
  -3  -2  -3   90.49    4.20
   3  -2   3   95.39    4.40
   3   2   3   90.29    3.70
  -3   2  -3   86.69    4.70
  -3   2  -3   86.49    4.50
  -3   2  -3   82.49    5.50
   3   2   3   87.59    3.80
   4  -2   3   28.40    4.60
  -4  -2  -3   25.70    2.60
  -4  -2  -3   24.30    2.40
   4  -2   3   26.70    2.70
   4   2   3   28.80    4.50
  -4   2  -3   31.70    3.30
   4   2   3   23.60    1.40
  -4   2  -3   24.40    4.10
  -4   2  -3   25.20    2.90
   5  -2   3  987.60   39.50
  -5  -2  -3  969.90   36.50
  -5  -2  -3 1034.60   36.40
   5  -2   3  986.20   36.60
  -5   2  -3 1029.20   37.10
  -5   2  -3  987.50   37.10
   5   2   3  955.40   39.50
   6  -2   3   33.20    6.20
  -6  -2  -3   40.70    3.10
  -6  -2  -3   35.50    3.30
  -6   2  -3   36.20    4.30
   6   2   3   36.50    6.60
   7  -2   3   16.50    4.80
  -7  -2  -3   22.30    3.20
   7   2   3   16.10    4.50
  -7   2  -3   13.90    2.70
   7  -3  -3   79.29    7.30
   7   3  -3   79.29    7.60
  -7   3   3   81.39    5.40
   6  -3  -3  104.89    7.60
  -6   3   3  106.69    5.80
   6   3  -3   96.49    7.60
   5  -3  -3   82.79    4.90
   5  -3  -3  103.29    6.90
  -5   3   3   82.49    5.10
  -5   3   3   79.99    5.00
   5   3  -3   94.39    6.50
   4  -3  -3   35.10    2.90
  -4  -3   3   38.50    1.80
   4  -3  -3   38.00    4.10
  -4  -3   3   39.10    1.80
  -4   3   3   32.20    3.00
  -4   3   3   36.50    3.70
  -4   3   3   31.20    2.90
  -3  -3   3  678.73   24.30
   3  -3  -3  686.13   25.10
   3  -3  -3  677.93   25.70
  -3  -3   3  682.33   24.40
  -3   3   3  631.84   25.90
  -3   3   3  666.53   25.00
  -3   3   3  676.63   25.10
   2  -3  -3  946.11   34.10
   2  -3  -3  913.71   33.80
  -2  -3   3  903.11   33.40
  -2  -3   3  893.21   33.30
   2  -3  -3  929.01   33.70
  -2   3   3  941.41   33.70
   2   3  -3  920.11   33.10
  -2   3   3  880.21   34.20
   2   3  -3  951.80   33.10
  -2   3   3  915.41   33.70
   1  -3  -3  118.09    5.40
   1  -3  -3  128.99    5.30
  -1  -3   3  123.59    5.20
  -1  -3   3  121.69    5.20
  -1   3   3  130.79    5.30
   1   3  -3  121.19    5.00
  -1   3   3  120.99    5.50
   1   3  -3  129.39    5.30
  -1   3   3  116.49    5.30
   1   3  -3  119.89    5.00
   0  -3  -3  657.73   24.20
   0  -3   3  674.83   24.30
   0  -3  -3  687.53   24.00
   0  -3   3  664.63   24.10
   0  -3   3  678.43   24.20
   0   3  -3  638.34   24.10
   0   3   3  635.94   24.00
   0   3  -3  617.74   24.30
   0   3  -3  622.34   24.00
   1  -3   3 3692.83  134.19
   1  -3   3 3670.63  134.79
  -1  -3  -3 4002.80  135.69
   1  -3   3 3432.06  134.29
  -1  -3  -3 3908.11  134.39
   1   3   3 3574.44  135.09
  -1   3  -3 3649.44  134.19
   1   3   3 4088.09  134.89
  -1   3  -3 3855.61  134.29
  -1   3  -3 3575.94  134.69
   2  -3   3 1264.57   46.80
   2  -3   3 1328.57   45.90
   2  -3   3 1359.36   46.20
  -2  -3  -3 1320.97   45.70
  -2  -3  -3 1082.59   45.40
  -2   3  -3 1236.98   46.00
  -2   3  -3 1299.67   46.00
  -2   3  -3 1211.18   46.80
   2   3   3 1231.28   45.40
   2   3   3 1239.68   45.30
  -3  -3  -3  173.58    7.50
   3  -3   3  182.58    7.90
  -3  -3  -3  187.98    7.30
   3   3   3  177.78    7.00
  -3   3  -3  181.78    7.90
  -3   3  -3  180.78    9.20
   4  -3   3  498.15   21.50
  -4  -3  -3  489.15   19.20
  -4  -3  -3  538.85   19.10
   4  -3   3  525.95   19.60
  -4   3  -3  500.55   19.80
  -4   3  -3  496.75   19.90
   5  -3   3   78.29    4.60
  -5  -3  -3   76.69    4.00
  -5  -3  -3   70.99    4.30
   5  -3   3   72.29    7.10
   5   3   3   78.09    7.70
  -5   3  -3   66.79    5.30
  -5   3  -3   66.59    5.10
  -6  -3  -3   39.50    2.90
  -6  -3  -3   34.90    3.20
   6  -3   3   29.50    5.20
   6   3   3   33.70    6.00
  -6   3  -3   33.40    4.30
   7  -3   3   27.00    5.50
  -7  -3  -3   24.80    3.10
   7   3   3   24.20    5.20
  -7   3  -3   27.60    3.40
   7  -4  -3  162.48   10.70
  -7   4   3  155.88    8.10
   7   4  -3  139.69   10.10
   6  -4  -3   53.59    6.50
  -6   4   3   52.59    4.50
   6   4  -3   52.49    6.00
  -5  -4   3   42.50    1.90
   5  -4  -3   44.80    5.70
   5  -4  -3   37.50    3.70
  -5  -4   3   41.40    1.90
  -5   4   3   34.00    4.10
   5   4  -3   47.90    5.30
  -5   4   3   41.50    3.90
   4  -4  -3  115.59    6.00
   4  -4  -3  125.29    7.00
  -4  -4   3  119.69    4.80
  -4  -4   3  124.29    4.70
  -4   4   3  110.89    6.00
  -4   4   3  106.19    5.70
  -4   4   3  106.79    6.80
  -3  -4   3   28.30    1.90
   3  -4  -3   27.70    3.50
  -3  -4   3   25.80    1.80
   3  -4  -3   19.30    2.50
  -3   4   3   19.60    2.40
  -3   4   3   18.60    2.30
  -3   4   3   24.10    3.10
   2  -4  -3  127.59    5.90
   2  -4  -3  112.79    5.40
  -2  -4   3  111.09    4.90
   2  -4  -3  106.99    5.50
  -2   4   3  107.49    5.30
   2   4  -3  116.29    4.60
  -2   4   3  105.89    5.30
   2   4  -3  110.69    4.60
  -2   4   3  106.29    5.80
   1  -4  -3  235.38    9.70
  -1  -4   3  234.08    9.60
   1  -4  -3  231.58    9.80
  -1   4   3  235.68    9.60
  -1   4   3  247.08    9.60
   1   4  -3  232.88    9.30
   1   4  -3  253.07    9.80
  -1   4   3  241.18   10.10
   1   4  -3  241.08    9.40
   0  -4   3 2686.23  100.99
   0  -4   3 2952.40  101.29
   0  -4   3 2963.70  101.29
   0  -4  -3 2960.10  100.99
   0  -4  -3 2834.72  101.09
   0   4  -3 2766.12  100.99
   0   4   3 2753.02  100.89
   0   4  -3 2705.83  101.39
   0   4   3 2732.83  100.89
   0   4   3 2890.91  101.39
   0   4  -3 2665.93  100.89
   1  -4   3   54.19    4.00
  -1  -4  -3   48.40    3.20
  -1  -4  -3   48.70    2.90
   1  -4   3   45.30    3.60
  -1   4  -3   47.80    3.30
  -1   4  -3   45.90    3.30
   1   4   3   49.99    2.80
   1   4   3   42.20    2.90
  -1   4  -3   47.90    3.90
  -2  -4  -3 1324.57   49.10
   2  -4   3 1398.36   49.50
   2  -4   3 1461.75   50.99
   2  -4   3 1323.37   50.19
  -2  -4  -3 1415.46   49.00
  -2   4  -3 1399.76   49.60
  -2   4  -3 1316.17   49.40
  -2   4  -3 1216.68   50.29
   2   4   3 1313.17   48.90
  -3  -4  -3 1060.79   38.60
   3  -4   3 1059.59   40.40
   3  -4   3 1031.80   39.00
  -3   4  -3 1018.80   40.50
  -3   4  -3 1077.79   39.20
   3   4   3 1033.70   38.10
  -3   4  -3 1094.29   39.20
   4  -4   3  698.83   26.60
  -4  -4  -3  682.03   26.10
   4  -4   3  692.23   28.50
  -4   4  -3  722.33   26.90
  -4   4  -3  703.63   26.90
  -5  -4  -3  134.59    6.50
   5  -4   3  140.99    9.90
  -5  -4  -3  145.59    6.20
   5  -4   3  138.09    7.10
  -5   4  -3  144.59    7.70
  -5   4  -3  144.19    7.70
   6  -4   3   53.39    7.10
  -6  -4  -3   50.89    3.70
  -6  -4  -3   52.79    3.70
  -6   4  -3   56.09    5.40
   6   4   3   57.69    7.70
  -7  -4  -3   20.70    2.20
   7  -4   3   14.40    5.10
   7   4   3   15.50    4.80
  -7   4  -3   17.20    3.20
   7  -5  -3   19.00    4.80
  -7   5   3   16.30    3.20
   7   5  -3   17.80    4.40
   6  -5  -3   83.09    7.80
   6   5  -3   79.59    7.20
  -6   5   3   77.59    5.80
  -5  -5   3  250.77    9.60
  -5  -5   3  243.28    9.70
   5  -5  -3  257.27   11.30
   5  -5  -3  273.67   12.80
  -5   5   3  252.77   11.50
  -5   5   3  247.38   11.20
  -4  -5   3  356.56   13.20
  -4  -5   3  346.87   13.30
   4  -5  -3  344.37   14.50
   4  -5  -3  371.66   15.60
  -4   5   3  340.57   14.40
  -4   5   3  335.77   14.40
   3  -5  -3   95.89    5.70
  -3  -5   3   88.99    4.20
   3  -5  -3   79.59    5.00
  -3  -5   3   90.59    4.20
  -3   5   3   83.59    5.00
  -3   5   3   79.79    5.10
  -3   5   3   82.89    5.90
   2  -5  -3  179.48    7.90
  -2  -5   3  161.88    6.80
   2  -5  -3  153.08    7.30
  -2   5   3  148.99    7.90
   2   5  -3  169.58    7.30
  -2   5   3  143.69    7.20
  -2   5   3  145.79    7.10
   2   5  -3  156.58    6.40
  -1  -5   3  341.77   14.00
   1  -5  -3  363.96   14.30
   1  -5  -3  368.96   14.50
  -1  -5   3  364.56   14.20
  -1   5   3  374.36   14.90
  -1   5   3  361.86   14.20
   1   5  -3  355.36   13.80
   1   5  -3  361.66   14.40
   0  -5   3  166.08    7.80
   0  -5  -3  182.28    7.90
   0  -5   3  173.68    7.90
   0  -5   3  185.18    8.10
   0  -5  -3  183.28    7.70
   0   5   3  194.08    8.30
   0   5  -3  176.38    8.20
   0   5  -3  169.18    7.60
   0   5   3  173.38    7.60
   1  -5   3    9.50    2.10
  -1  -5  -3   10.80    1.50
  -1  -5  -3    9.60    1.60
   1  -5   3    7.70    1.80
   1  -5   3    9.30    2.10
  -1   5  -3    6.60    1.80
  -1   5  -3    7.30    1.90
   1   5   3   14.60    1.60
  -2  -5  -3  617.04   22.80
   2  -5   3  615.54   23.90
  -2  -5  -3  612.44   22.50
   2  -5   3  619.04   23.10
  -2   5  -3  611.54   23.10
   2   5   3  566.44   22.30
  -2   5  -3  570.34   24.00
  -3  -5  -3   74.49    4.60
   3  -5   3   80.19    5.30
   3  -5   3   79.79    6.90
  -3   5  -3   75.49    5.40
   3   5   3   66.89    3.60
  -4  -5  -3 1145.09   44.10
  -4  -5  -3 1178.88   43.80
   4  -5   3 1244.88   44.80
   4  -5   3 1228.58   46.60
  -4   5  -3 1212.48   44.90
   5  -5   3   16.60    2.70
  -5  -5  -3   18.70    2.50
   5  -5   3   14.90    4.10
  -5  -5  -3   16.30    2.00
  -5   5  -3   22.60    3.30
  -6  -5  -3   21.90    2.90
   6  -5   3   21.30    5.10
   6   5   3   18.80    4.90
  -6   5  -3   18.60    3.30
  -6  -6   3   25.30    1.70
  -6  -6   3   28.50    1.70
   6  -6  -3   26.50    4.80
  -6   6   3   19.10    3.40
  -5  -6   3  109.89    5.40
   5  -6  -3  132.09    7.20
  -5  -6   3  112.69    5.30
   5  -6  -3  143.69    9.10
  -5   6   3  128.79    7.40
   4  -6  -3  102.79    7.10
   4  -6  -3   86.59    6.10
  -4  -6   3   92.89    4.70
  -4  -6   3   97.59    4.70
  -4   6   3   79.29    6.10
   3  -6  -3   52.29    5.00
   3  -6  -3   77.39    5.70
  -3  -6   3   73.39    4.00
  -3  -6   3   69.39    4.00
  -3   6   3   49.60    5.00
   2  -6  -3  154.68    7.80
  -2  -6   3  156.98    7.20
  -2  -6   3  158.48    7.20
   2  -6  -3  176.78    8.40
   2   6  -3  149.59    6.60
  -2   6   3  149.79    7.50
   2   6  -3  163.48    7.80
   1  -6  -3  233.88   10.30
  -1  -6   3  242.68   10.00
   1  -6  -3  252.37   10.30
  -1  -6   3  238.68    9.80
  -1   6   3  212.48    9.80
   1   6  -3  228.08   10.20
  -1   6   3  215.98   10.40
   1   6  -3  216.78    9.40
   0  -6   3  604.44   22.50
   0  -6   3  559.04   22.10
   0  -6  -3  581.74   22.30
   0  -6  -3  578.84   22.10
   0   6   3  566.24   21.90
   0   6  -3  568.64   22.80
   0   6  -3  567.64   21.90
   0   6   3  589.74   22.70
  -1  -6  -3  131.49    6.70
   1  -6   3  125.49    6.70
   1  -6   3  131.09    7.00
   1  -6   3  151.38    7.70
  -1  -6  -3  139.59    6.50
  -1   6  -3  126.29    7.40
   1   6   3  140.49    6.30
  -1   6  -3  128.49    6.80
  -2  -6  -3  471.15   18.70
   2  -6   3  485.85   19.10
  -2  -6  -3  497.55   18.50
   2  -6   3  493.85   19.90
  -2   6  -3  464.35   18.90
   2   6   3  467.85   18.20
   3  -6   3  339.37   14.30
  -3  -6  -3  362.06   13.70
   3  -6   3  336.37   15.40
  -3   6  -3  324.57   14.30
   3   6   3  302.97   12.70
   4  -6   3   18.60    3.00
   4  -6   3   17.80    4.30
  -4  -6  -3   22.90    2.70
  -4  -6  -3   18.70    2.40
  -4   6  -3   22.60    3.30
   5  -6   3   19.90    3.00
  -5  -6  -3   17.90    2.20
   5  -6   3   15.80    4.60
  -5   6  -3   22.00    3.30
   6  -6   3  111.39   10.10
  -6  -6  -3   96.69    5.50
  -6   6  -3  100.79    7.60
  -6  -7   3  108.19    4.90
   6  -7  -3  121.89    9.20
  -6   7   3  103.99    7.50
   5  -7  -3   10.70    2.60
   5  -7  -3   12.50    3.90
  -5  -7   3   10.30    1.70
  -5   7   3   14.10    3.20
   4  -7  -3   20.50    3.10
   4  -7  -3   17.10    4.00
  -4  -7   3   16.20    2.10
  -4  -7   3   21.50    2.90
  -4   7   3   15.90    3.10
   3  -7  -3  138.69    8.60
  -3  -7   3  122.09    6.30
   3  -7  -3  116.89    7.40
  -3   7   3  115.49    7.00
  -2  -7   3  260.77   11.00
  -2  -7   3  260.57   11.10
   2  -7  -3  256.97   11.80
  -2   7   3  259.07   11.50
   2   7  -3  248.38   10.30
   1  -7  -3    5.00    2.60
  -1  -7   3    8.20    2.30
  -1  -7   3    2.50    2.20
   1   7  -3    4.30    3.50
   1   7  -3    6.70    1.80
  -1   7   3    5.50    2.30
   0  -7   3  327.77   13.60
   0  -7  -3  323.17   13.80
   0  -7  -3  321.47   13.40
   0  -7   3  327.67   13.90
   0   7   3  315.57   13.30
   0   7  -3  316.67   13.20
  -1  -7  -3  191.18    9.40
   1  -7   3  193.78    9.40
  -1  -7  -3  195.78    8.90
   1  -7   3  222.38   10.40
  -1   7  -3  183.78    9.00
   2  -7   3  180.88    9.60
   2  -7   3  182.58    9.10
  -2  -7  -3  177.38    8.10
  -2  -7  -3  164.08    8.40
  -2   7  -3  174.78    8.80
   2   7   3  168.88    7.70
  -3  -7  -3  127.99    6.50
   3  -7   3  142.99    7.90
  -3  -7  -3  125.59    7.00
   3  -7   3  138.89    8.70
  -3   7  -3  129.69    7.70
   4  -7   3  139.09    9.40
   4  -7   3  115.69    7.30
  -4  -7  -3  113.39    6.50
  -4   7  -3  123.09    7.70
  -5  -7  -3   25.60    2.80
   5  -7   3   22.30    5.20
   5  -7   3   28.70    5.70
  -5   7  -3   24.60    3.90
   5  -8  -3   50.59    7.70
  -5  -8   3   42.70    3.70
  -5   8   3   47.80    6.00
   4  -8  -3   38.20    6.70
  -4  -8   3   31.20    3.70
   4  -8  -3   32.30    4.10
  -4   8   3   29.80    4.00
   3  -8  -3   79.49    6.50
  -3  -8   3   65.19    5.20
  -3   8   3   83.29    6.30
   2  -8  -3   54.69    5.50
  -2  -8   3   63.49    4.90
  -2   8   3   52.39    5.30
  -1  -8   3  198.88    9.70
  -1  -8   3  204.68    9.60
   1  -8  -3  209.98   10.10
  -1   8   3  189.58    9.30
   1   8  -3  188.88    8.80
   0  -8   3   53.39    5.90
   0  -8   3   56.59    5.20
   0  -8  -3   50.39    5.30
   0   8   3   47.90    4.50
   0   8  -3   48.30    4.40
  -1  -8  -3   52.99    4.30
  -1  -8  -3   55.39    5.10
   1  -8   3   49.60    5.30
  -1   8  -3   45.50    4.30
   2  -8   3   43.10    5.40
   2  -8   3   48.60    6.40
  -2   8  -3   41.90    5.10
   3  -8   3   30.80    3.90
   3  -8   3   27.80    4.80
  -3  -8  -3   24.90    3.30
  -3   8  -3   31.60    4.50
  -4  -8  -3   48.50    4.70
   4  -8   3   44.50    6.60
   4  -8   3   45.60    5.50
  -4   8  -3   48.80    5.90
  -5  -8  -3   28.60    4.00
   5  -8   3   24.10    5.40
  -5   8  -3   25.50    4.20
   4  -9  -3    9.30    3.20
   4  -9  -3    7.60    4.40
  -4  -9   3    0.70    2.20
  -4   9   3    7.90    3.40
  -3  -9   3   62.09    5.60
   3  -9  -3   83.39    7.00
  -3   9   3   74.89    6.60
   2  -9  -3   25.10    3.80
  -2  -9   3   22.90    3.20
  -2   9   3   25.20    3.70
  -1  -9   3    9.40    2.80
   1  -9  -3   13.40    3.40
  -1   9   3    9.10    2.80
   0  -9  -3   24.20    3.70
   0  -9   3   22.80    3.30
   0   9  -3   22.00    2.80
   0   9   3   22.30    3.10
  -1  -9  -3   96.69    6.90
   1  -9   3   98.69    7.20
  -1   9  -3   97.59    6.50
   2  -9   3   10.60    3.20
   2  -9   3   17.40    4.40
  -2  -9  -3    9.10    3.00
  -2   9  -3    9.00    2.90
  -3  -9  -3   30.30    3.70
   3  -9   3   39.50    6.30
   3  -9   3   33.00    4.30
  -3   9  -3   32.90    4.20
   4  -9   3    0.20    3.10
  -4  -9  -3    1.10    2.30
   4  -9   3   -4.30    4.30
  -4   9  -3   -0.70    3.00
  -3 -10   3    2.00    2.50
   3 -10  -3    7.00    3.40
  -3  10   3   -0.60    3.00
  -2 -10   3   12.50    3.10
   2 -10  -3   10.00    3.80
  -2  10   3    9.10    3.30
   1 -10  -3   15.60    3.90
  -1 -10   3   16.00    3.30
  -1  10   3    9.30    3.20
   0 -10  -3    6.70    3.30
   0 -10   3   10.40    3.20
  -1 -10  -3    8.30    3.40
   1 -10   3    7.70    3.30
   2 -10   3   45.40    6.50
  -2 -10  -3   52.99    6.00
  -2  10  -3   41.00    5.70
   8   0  -4   89.09    8.30
  -8   0   4   84.79    4.80
  -7   0   4   40.90    3.30
   7   0  -4   40.00    6.20
  -6   0   4  426.06   15.90
   6   0  -4  400.46   18.20
  -6   0   4  424.66   15.90
  -5   0   4  450.85   16.70
  -5   0   4  448.86   16.60
   5   0  -4  432.96   18.40
  -4   0   4  410.46   15.20
   4   0  -4  417.06   14.80
   4   0  -4  373.56   16.30
   4   0  -4  418.86   14.80
  -4   0   4  411.36   15.20
  -3   0   4   34.30    2.00
  -3   0   4   30.30    2.00
   3   0  -4   36.40    1.80
   3   0  -4   33.90    2.60
   3   0  -4   33.40    1.90
  -3   0   4   36.10    2.60
   2   0  -4  239.78    9.20
   2   0  -4  234.28    9.10
  -2   0   4  213.68    9.10
   2   0  -4  266.07    9.00
  -2   0   4  240.98    9.20
  -2   0   4  242.98    9.10
   1   0  -4   40.30    2.20
  -1   0   4   40.90    2.20
  -1   0   4   40.90    1.70
  -1   0   4   40.10    2.20
   0   0   4 4051.99  171.78
   0   0  -4 4904.21  172.48
   0   0  -4 4917.61  172.98
   0   0   4 5254.07  172.98
   1   0   4  624.84   24.10
  -1   0  -4  646.24   23.70
   1   0   4  653.33   23.60
  -1   0  -4  648.44   23.60
   1   0   4  636.54   23.70
   2   0   4    6.80    1.60
  -2   0  -4    8.00    1.10
   2   0   4    9.50    1.20
  -2   0  -4   10.10    1.30
   2   0   4    5.00    0.90
   3   0   4  367.16   14.10
  -3   0  -4  381.56   14.30
   3   0   4  362.16   15.80
  -3   0  -4  371.36   14.50
   4   0   4   46.90    5.00
  -4   0  -4   47.00    3.50
   4   0   4   48.70    2.90
  -4   0  -4   50.89    3.40
  -5   0  -4  263.47   11.40
   5   0   4  272.67   10.50
   5   0   4  270.87   14.00
  -6   0  -4  248.48   11.10
   6   0   4  258.07   14.40
   7   0   4    5.30    4.40
  -7   0  -4    8.10    2.30
   8  -1  -4    0.90    3.60
  -8   1   4   -0.40    1.80
   8   1  -4   -0.30    3.50
   7  -1  -4  134.99    9.40
  -7  -1   4  137.19    6.00
   7   1  -4  139.19    9.30
  -7   1   4  152.88    6.80
  -6  -1   4    0.30    1.10
   6  -1  -4   -0.30    2.70
  -6  -1   4    0.40    1.20
  -6   1   4   -1.60    1.30
   6   1  -4   -2.50    2.70
  -6   1   4    0.40    1.50
   5  -1  -4   53.49    2.90
   5  -1  -4   49.90    5.10
  -5  -1   4   57.99    2.80
   5   1  -4   53.69    4.80
  -5   1   4   50.49    3.30
  -5   1   4   56.59    3.50
  -5   1   4   55.19    5.00
  -4  -1   4 1361.66   48.60
   4  -1  -4 1302.47   49.90
   4  -1  -4 1393.76   48.80
   4   1  -4 1318.97   49.90
  -4   1   4 1391.06   48.90
  -4   1   4 1334.47   50.19
  -3  -1   4  390.26   14.00
  -3  -1   4  384.46   14.00
   3  -1  -4  397.56   14.30
   3  -1  -4  374.56   14.80
   3  -1  -4  399.06   14.20
  -3   1   4  369.56   14.30
   3   1  -4  383.46   13.60
   3   1  -4  388.26   13.60
   3   1  -4  346.37   14.60
  -3   1   4  371.86   14.20
  -3   1   4  350.06   14.80
   2  -1  -4 1053.89   38.20
   2  -1  -4 1083.59   38.00
  -2  -1   4 1088.59   37.90
   2  -1  -4 1074.29   38.20
  -2   1   4 1095.29   38.10
  -2   1   4  978.00   38.20
  -2   1   4 1053.59   38.10
   2   1  -4 1038.10   37.90
   2   1  -4  992.10   38.00
   1  -1  -4 4951.00  178.08
  -1  -1   4 5046.10  178.38
   1  -1  -4 5110.39  178.78
  -1   1   4 4534.85  178.08
  -1   1   4 4955.00  178.38
  -1   1   4 5032.00  178.68
   1   1  -4 5090.69  178.58
   1   1  -4 4806.92  177.98
   0  -1   4 2317.07   87.79
   0  -1   4 2456.05   86.59
   0  -1  -4 2392.86   86.69
   0  -1   4 2515.95   86.69
   0   1  -4 2340.17   88.09
   0   1   4 2472.65   86.59
   0   1  -4 2348.47   86.49
   0   1  -4 2467.65   86.69
   1  -1   4  333.97   12.80
   1  -1   4  333.07   12.90
  -1  -1  -4  353.76   12.70
  -1  -1  -4  335.27   12.80
   1   1   4  328.77   12.60
   1   1   4  341.77   12.70
  -1   1  -4  319.47   12.70
  -1   1  -4  337.57   12.90
  -1   1  -4  330.67   13.20
  -2  -1  -4  569.54   20.70
  -2  -1  -4  549.54   20.90
   2  -1   4  532.55   21.80
   2  -1   4  572.04   20.90
   2  -1   4  576.24   21.00
   2   1   4  545.55   20.70
  -2   1  -4  549.05   21.10
  -2   1  -4  566.74   20.90
   2   1   4  587.34   20.80
  -2   1  -4  550.04   21.90
  -3  -1  -4  180.68    7.60
  -3  -1  -4  176.08    7.70
   3  -1   4  171.78    9.10
   3  -1   4  181.88    7.60
  -3   1  -4  195.08    9.20
  -3   1  -4  189.68    7.80
   3   1   4  189.68    7.40
  -3   1  -4  189.28    8.00
   3   1   4  182.68    9.30
  -4  -1  -4   42.10    3.40
   4  -1   4   49.70    3.10
   4  -1   4   44.20    5.00
  -4   1  -4   43.00    3.70
   4   1   4   43.40    2.60
   4   1   4   44.60    5.00
  -4   1  -4   40.00    5.00
  -4   1  -4   47.40    3.40
  -5  -1  -4   62.69    4.00
   5  -1   4   63.59    3.80
   5  -1   4   55.89    6.90
  -5  -1  -4   62.29    4.50
  -5   1  -4   60.89    4.40
  -5   1  -4   63.69    4.90
   5   1   4   60.09    7.30
   5   1   4   58.99    3.00
   6  -1   4  123.89    9.70
  -6  -1  -4  147.09    7.90
  -6  -1  -4  132.29    6.90
   6   1   4  133.39   10.20
  -6   1  -4  133.69    7.10
   7  -1   4   33.00    5.90
  -7  -1  -4   40.70    4.20
  -7   1  -4   39.20    4.60
   7   1   4   42.30    7.10
  -8  -2   4   38.30    1.80
  -8   2   4   37.30    4.20
  -7  -2   4   46.10    2.50
  -7  -2   4   43.30    2.50
   7  -2  -4   49.50    6.60
   7   2  -4   51.39    6.30
  -7   2   4   54.09    4.30
  -6  -2   4  773.22   28.70
  -6  -2   4  797.22   28.70
   6  -2  -4  823.52   31.90
  -6   2   4  807.32   29.70
   6   2  -4  765.72   31.60
   5  -2  -4  514.05   21.10
  -5  -2   4  512.35   18.70
   5  -2  -4  524.45   19.40
  -5  -2   4  520.05   18.70
  -5   2   4  492.75   21.10
  -5   2   4  523.85   19.60
   5   2  -4  503.35   21.00
  -5   2   4  513.65   19.60
  -4  -2   4  453.65   15.90
   4  -2  -4  450.05   17.60
   4  -2  -4  448.36   16.60
  -4  -2   4  433.46   15.90
  -4   2   4  438.76   16.60
  -4   2   4  434.06   16.60
   4   2  -4  403.76   17.40
  -4   2   4  410.96   17.70
   3  -2  -4  220.98    9.00
   3  -2  -4  222.78    9.50
  -3  -2   4  231.08    8.50
  -3  -2   4  228.58    8.60
  -3   2   4  215.08    9.70
  -3   2   4  227.48    9.00
   3   2  -4  220.78    9.40
  -3   2   4  228.48    9.00
   2  -2  -4  144.49    6.00
   2  -2  -4  147.99    5.80
  -2  -2   4  129.49    5.60
  -2  -2   4  147.39    5.60
  -2   2   4  131.79    6.10
  -2   2   4  140.89    5.90
  -2   2   4  133.99    5.90
   2   2  -4  136.59    5.40
   2   2  -4  137.59    5.30
  -1  -2   4  368.36   13.90
  -1  -2   4  357.06   14.00
   1  -2  -4  375.66   14.00
   1  -2  -4  358.86   14.10
  -1   2   4  381.06   14.10
   1   2  -4  358.86   13.90
   1   2  -4  379.56   13.70
   1   2  -4  383.66   13.80
  -1   2   4  381.06   14.10
   0  -2  -4  800.92   33.40
   0  -2   4  935.21   33.50
   0  -2   4  961.90   33.60
   0  -2   4  942.81   33.40
   0   2   4  949.60   33.40
   0   2  -4  919.91   33.50
   0   2   4  939.81   33.40
   0   2  -4  923.71   33.40
   0   2  -4  870.01   33.40
   1  -2   4  240.88    9.30
   1  -2   4  226.78    9.60
   1  -2   4  239.98    9.40
  -1  -2  -4  243.98    9.10
  -1  -2  -4  240.18    9.20
   1   2   4  227.08    9.00
   1   2   4  225.58    9.10
  -1   2  -4  221.58    9.30
  -1   2  -4  220.88    9.70
  -1   2  -4  233.28    9.20
   2  -2   4  494.55   18.30
  -2  -2  -4  467.75   18.20
  -2  -2  -4  521.65   18.10
   2  -2   4  468.05   19.20
   2  -2   4  511.15   18.60
  -2   2  -4  472.95   18.50
  -2   2  -4  476.55   18.30
  -2   2  -4  462.75   19.20
   2   2   4  467.35   18.00
   2   2   4  494.75   18.00
   3  -2   4    7.10    2.30
  -3  -2  -4    6.10    1.30
  -3  -2  -4    3.70    0.80
   3  -2   4    9.40    1.50
  -3   2  -4    6.60    2.20
  -3   2  -4    7.30    1.60
   3   2   4    6.90    1.00
  -3   2  -4    5.50    1.60
  -4  -2  -4 1015.20   38.10
   4  -2   4 1047.90   38.20
   4  -2   4 1002.20   40.30
  -4  -2  -4 1038.30   37.90
  -4   2  -4 1043.80   38.60
   4   2   4 1043.20   40.60
  -4   2  -4 1065.09   38.50
   4   2   4 1032.10   37.40
   5  -2   4  195.88   11.50
  -5  -2  -4  205.08    8.30
  -5  -2  -4  183.68    8.50
   5  -2   4  194.78    8.40
  -5   2  -4  182.58    8.90
   5   2   4  180.68   11.30
  -5   2  -4  190.38    9.30
  -6  -2  -4   35.10    4.30
   6  -2   4   26.50    5.30
  -6  -2  -4   32.50    3.50
  -6   2  -4   25.80    3.30
   6   2   4   24.90    5.00
  -7  -2  -4   83.39    5.40
   7  -2   4   94.39    9.70
  -7   2  -4   88.19    6.20
   7   2   4   86.29    8.90
   7  -3  -4    3.20    3.60
  -7   3   4    2.20    2.10
   7   3  -4   -1.10    2.80
   6  -3  -4   63.59    6.60
   6   3  -4   51.29    6.00
  -6   3   4   68.89    4.70
   5  -3  -4   47.50    3.90
   5  -3  -4   63.69    5.80
  -5  -3   4   61.59    2.60
  -5  -3   4   61.49    2.60
  -5   3   4   63.69    7.10
   5   3  -4   57.39    5.40
  -5   3   4   49.99    4.20
  -5   3   4   51.29    4.20
   4  -3  -4  421.66   16.90
   4  -3  -4  410.86   16.00
  -4  -3   4  404.06   15.10
  -4  -3   4  406.46   15.10
  -4   3   4  383.66   17.00
  -4   3   4  424.96   16.00
  -4   3   4  420.36   16.00
  -3  -3   4  350.36   13.50
  -3  -3   4  361.96   13.50
   3  -3  -4  365.16   14.70
   3  -3  -4  366.26   14.20
  -3   3   4  368.76   14.10
  -3   3   4  348.37   14.90
  -3   3   4  374.66   14.10
  -2  -3   4   26.00    1.90
   2  -3  -4   28.60    2.60
   2  -3  -4   33.60    2.30
   2  -3  -4   21.20    2.20
  -2   3   4   27.30    2.60
  -2   3   4   27.60    2.30
   2   3  -4   24.60    1.60
  -2   3   4   22.20    2.20
   2   3  -4   24.60    1.60
   1  -3  -4  288.17   10.40
   1  -3  -4  263.87   10.50
  -1  -3   4  265.07   10.30
  -1  -3   4  265.37   10.30
   1   3  -4  257.67   10.20
  -1   3   4  266.57   10.40
   1   3  -4  250.57   10.10
  -1   3   4  258.97   10.50
   1   3  -4  254.37   10.10
  -1   3   4  255.07   10.30
   0  -3   4 1190.78   40.90
   0  -3  -4 1140.89   40.90
   0  -3  -4 1138.59   40.70
   0  -3   4 1156.38   40.90
   0  -3   4 1140.09   41.00
   0   3  -4 1099.09   41.00
   0   3  -4 1125.59   40.80
   0   3   4  955.50   40.60
   0   3  -4 1068.09   40.80
   0   3   4 1178.08   40.80
   1  -3   4  481.75   17.90
   1  -3   4  456.55   18.20
   1  -3   4  471.25   18.10
  -1  -3  -4  487.55   17.90
  -1   3  -4  448.26   18.40
   1   3   4  490.55   17.70
  -1   3  -4  452.65   17.80
   1   3   4  470.45   17.60
  -1   3  -4  471.35   18.00
  -2  -3  -4 1306.57   50.79
   2  -3   4 1368.76   51.89
  -2  -3  -4 1444.46   50.59
   2  -3   4 1478.25   51.39
   2  -3   4 1439.26   50.99
  -2   3  -4 1415.16   51.19
  -2   3  -4 1348.57   51.89
   2   3   4 1369.06   50.49
  -2   3  -4 1411.46   50.99
   3  -3   4  252.17   12.10
  -3  -3  -4  247.18   10.30
   3  -3   4  268.27   10.70
  -3   3  -4  260.87   10.70
   3   3   4  248.38    9.90
  -3   3  -4  250.47   12.10
  -3   3  -4  259.27   10.90
   4  -3   4   94.89    5.20
   4  -3   4   79.39    7.50
  -4  -3  -4   80.09    4.80
  -4  -3  -4   84.49    4.60
  -4   3  -4   96.09    5.80
  -4   3  -4   95.79    5.50
   4   3   4   79.89    3.70
  -5  -3  -4  368.86   15.00
   5  -3   4  360.16   17.80
  -5  -3  -4  406.96   14.80
   5  -3   4  384.36   15.20
   5   3   4  356.06   17.90
  -5   3  -4  377.66   15.70
  -5   3  -4  387.56   15.70
   6  -3   4  114.59    9.20
  -6  -3  -4  106.19    5.70
   6   3   4  103.09    9.40
  -6   3  -4  104.59    6.70
   7  -3   4   -4.30    4.40
  -7  -3  -4    0.30    1.70
   7   3   4   -1.40    4.00
  -7   3  -4    6.70    2.80
   7  -4  -4   64.89    7.50
   7   4  -4   59.59    6.70
  -7   4   4   61.59    5.10
   6  -4  -4   58.09    6.60
   6   4  -4   58.49    6.30
  -6   4   4   64.89    5.00
   5  -4  -4  518.75   19.90
  -5  -4   4  490.35   18.50
  -5  -4   4  507.15   18.40
   5  -4  -4  535.25   21.40
  -5   4   4  514.45   19.90
  -5   4   4  507.25   19.90
   5   4  -4  478.85   21.20
  -4  -4   4   51.39    2.70
  -4  -4   4   52.09    2.70
   4  -4  -4   60.89    4.70
   4  -4  -4   46.80    3.80
  -4   4   4   46.40    4.00
  -4   4   4   49.99    4.60
  -4   4   4   43.20    3.80
  -3  -4   4   44.50    2.70
  -3  -4   4   46.30    2.70
   3  -4  -4   42.90    3.50
   3  -4  -4   58.09    4.30
  -3   4   4   46.40    4.00
  -3   4   4   44.10    3.20
  -3   4   4   42.90    3.50
   2  -4  -4 1323.37   45.60
  -2  -4   4 1199.58   44.70
   2  -4  -4 1208.38   45.20
   2   4  -4 1183.28   44.40
   2   4  -4 1317.37   45.00
  -2   4   4 1237.48   45.10
  -2   4   4 1220.98   45.10
  -2   4   4 1166.68   45.60
   1  -4  -4  100.09    4.90
   1  -4  -4  104.59    4.70
  -1  -4   4   96.99    4.70
  -1  -4   4   96.09    4.60
   1   4  -4   91.69    4.40
  -1   4   4   93.29    5.00
   1   4  -4   90.49    4.70
   1   4  -4   93.49    5.00
  -1   4   4   97.09    4.70
  -1   4   4   94.99    4.80
   0  -4  -4 1197.08   41.40
   0  -4   4 1176.48   41.80
   0  -4   4 1256.37   41.80
   0  -4  -4 1171.98   41.70
   0  -4   4 1143.09   41.50
   0   4  -4 1058.59   41.40
   0   4   4 1031.00   41.30
   0   4  -4 1092.69   41.80
   0   4   4 1123.69   41.40
   0   4  -4 1081.39   41.40
  -1  -4  -4 2562.14   86.59
   1  -4   4 2539.65   87.39
  -1  -4  -4 2425.66   86.79
   1  -4   4 2049.20   86.69
   1  -4   4 2587.94   87.29
  -1   4  -4 2452.85   86.89
  -1   4  -4 2386.26   86.89
   1   4   4 2325.17   86.49
  -1   4  -4 2320.97   87.49
  -2  -4  -4  565.74   22.00
  -2  -4  -4  613.24   21.80
   2  -4   4  589.04   22.30
   2  -4   4  567.84   23.10
  -2   4  -4  565.64   23.20
  -2   4  -4  596.94   22.30
  -2   4  -4  568.94   22.40
   2   4   4  595.74   21.70
   3  -4   4   93.19    5.30
  -3  -4  -4   89.49    5.00
   3  -4   4   90.59    6.60
  -3   4  -4   86.99    5.40
  -3   4  -4   85.09    6.40
  -3   4  -4   92.69    5.30
   3   4   4   88.29    4.20
   4  -4   4   -4.30    3.20
  -4  -4  -4   -1.10    1.60
   4  -4   4    4.40    2.20
  -4  -4  -4   -1.40    1.40
  -4   4  -4    3.60    2.40
   4   4   4   -0.60    0.80
  -4   4  -4    2.90    2.10
   5  -4   4  155.48    7.70
   5  -4   4  154.18   10.50
  -5  -4  -4  157.08    6.80
  -5  -4  -4  145.29    7.10
  -5   4  -4  147.49    8.00
   5   4   4  145.99   10.10
  -6  -4  -4   55.09    4.10
   6  -4   4   54.49    8.00
   6   4   4   52.39    7.20
  -6   4  -4   56.79    5.40
  -7  -4  -4   18.40    2.40
   7  -4   4   15.60    5.40
   7   4   4   18.20    5.20
  -7   4  -4   17.30    3.40
   7  -5  -4  111.99    9.20
  -7   5   4   97.49    7.00
   7   5  -4   97.69    8.40
   6  -5  -4   51.29    6.70
   6   5  -4   49.40    5.90
  -6   5   4   41.00    4.80
  -5  -5   4  171.58    7.40
   5  -5  -4  183.18    8.90
  -5  -5   4  183.08    7.30
   5  -5  -4  207.08   10.60
  -5   5   4  196.08    9.10
  -5   5   4  175.88   10.80
   4  -5  -4   15.30    2.70
  -4  -5   4   22.90    2.30
  -4  -5   4   23.30    2.30
   4  -5  -4   27.70    4.30
  -4   5   4   21.30    2.80
  -4   5   4   19.30    2.90
   3  -5  -4   83.89    5.10
  -3  -5   4   90.19    4.30
   3  -5  -4   98.09    5.70
  -3  -5   4   89.49    4.40
  -3   5   4   78.49    4.90
   3   5  -4   84.79    3.40
  -3   5   4   76.09    5.50
  -3   5   4   80.39    5.20
  -2  -5   4  284.37   11.70
   2  -5  -4  285.47   12.20
  -2  -5   4  285.17   11.50
   2  -5  -4  316.67   12.60
   2   5  -4  294.77   11.20
   2   5  -4  304.37   12.00
  -2   5   4  306.77   13.60
  -2   5   4  277.37   12.60
  -2   5   4  284.77   11.90
   1  -5  -4  311.57   11.90
  -1  -5   4  303.37   11.90
  -1  -5   4  289.37   11.70
   1  -5  -4  297.77   12.00
   1   5  -4  276.57   11.90
   1   5  -4  280.97   11.40
  -1   5   4  284.97   12.30
  -1   5   4  284.77   11.80
   0  -5  -4   36.90    3.30
   0  -5   4   30.50    3.30
   0  -5  -4   39.20    2.90
   0  -5   4   30.00    3.30
   0  -5   4   39.20    3.60
   0   5  -4   33.00    3.10
   0   5   4   43.40    3.40
   0   5  -4   33.70    3.40
   1  -5   4  226.28    9.90
  -1  -5  -4  231.48    9.40
   1  -5   4  231.28   10.10
  -1  -5  -4  235.68    9.80
   1  -5   4  245.18   10.30
   1   5   4  228.18    9.40
  -1   5  -4  209.18   10.30
  -1   5  -4  220.88    9.70
   2  -5   4  421.16   17.10
   2  -5   4  420.66   16.40
  -2  -5  -4  424.06   15.70
  -2  -5  -4  394.46   16.00
   2   5   4  402.56   15.60
  -2   5  -4  399.16   16.30
  -2   5  -4  380.46   17.30
   3  -5   4 1206.88   41.80
  -3  -5  -4  968.90   40.80
   3  -5   4 1161.08   43.00
  -3  -5  -4 1142.59   41.30
  -3   5  -4 1145.09   41.80
   3   5   4 1086.69   40.70
   4  -5   4  223.88   11.90
  -4  -5  -4  208.58    9.40
   4  -5   4  225.68   10.10
  -4  -5  -4  220.88    9.10
  -4   5  -4  211.28   10.10
   4   5   4  200.18    8.10
  -5  -5  -4   75.09    4.90
   5  -5   4   75.49    7.40
  -5  -5  -4   73.99    4.60
   5  -5   4   72.99    5.40
  -5   5  -4   75.09    5.90
  -6  -5  -4  120.09    6.40
   6  -5   4  133.89   10.70
   6   5   4  127.39   10.30
  -6   5  -4  126.49    7.90
   6  -6  -4   25.30    4.90
  -6  -6   4   19.10    1.60
  -6  -6   4   17.90    1.60
   6   6  -4   23.40    4.30
  -6   6   4   16.40    3.40
   5  -6  -4  224.48   10.50
  -5  -6   4  213.98    8.80
  -5  -6   4  203.58    8.90
   5  -6  -4  239.18   12.10
  -5   6   4  228.18   10.60
  -4  -6   4    8.70    1.60
   4  -6  -4    0.30    2.30
  -4  -6   4    7.10    1.50
   4  -6  -4    9.70    3.30
  -4   6   4    2.40    2.60
  -3  -6   4  232.68    9.60
   3  -6  -4  258.57   11.50
   3  -6  -4  222.98   10.60
  -3  -6   4  229.78    9.70
   3   6  -4  216.68    8.70
  -3   6   4  220.48   10.40
  -2  -6   4  511.65   19.40
  -2  -6   4  505.75   19.60
   2  -6  -4  500.05   20.00
   2   6  -4  525.65   19.90
   2   6  -4  487.25   18.90
  -2   6   4  501.05   19.80
   1  -6  -4  450.25   18.30
  -1  -6   4  452.75   17.90
  -1  -6   4  458.65   18.10
  -1   6   4  448.16   17.90
  -1   6   4  478.55   19.20
   1   6  -4  456.15   17.60
   1   6  -4  465.95   18.40
   0  -6  -4  547.05   21.40
   0  -6   4  556.64   21.60
   0  -6  -4  582.64   21.20
   0  -6   4  515.55   21.10
   0   6   4  546.75   21.10
   0   6   4  589.44   22.90
   0   6  -4  524.05   21.80
   0   6  -4  529.45   21.00
   1  -6   4  214.28    9.70
  -1  -6  -4  194.08    9.00
  -1  -6  -4  200.48    8.60
   1  -6   4  186.08    8.90
   1   6   4  194.58    8.50
  -1   6  -4  194.68    8.80
  -1   6  -4  188.08    9.80
  -2  -6  -4    9.10    1.70
   2  -6   4   10.90    3.30
   2  -6   4   16.60    2.70
   2   6   4   11.80    1.80
  -2   6  -4    8.50    2.30
  -3  -6  -4  227.98   10.10
   3  -6   4  230.58   10.60
   3  -6   4  230.28   11.70
  -3  -6  -4  230.98    9.60
   3   6   4  210.88    9.10
  -3   6  -4  222.38   10.70
  -4  -6  -4   17.80    2.50
  -4  -6  -4   18.10    2.10
   4  -6   4   13.90    4.00
   4  -6   4   16.10    3.00
  -4   6  -4   12.80    3.00
   5  -6   4   11.70    4.60
  -5  -6  -4   11.70    2.10
   5  -6   4   14.00    2.80
  -5   6  -4   13.30    3.00
  -6  -6  -4   30.00    3.70
   6  -6   4   30.80    6.00
  -6   6  -4   28.80    4.30
  -6  -7   4    7.30    1.30
   6  -7  -4    4.70    4.40
  -6   7   4   -1.10    2.90
   5  -7  -4   28.90    4.90
  -5  -7   4   24.40    2.90
   5  -7  -4   22.30    3.70
  -5   7   4   26.50    3.60
  -4  -7   4  163.98    7.40
   4  -7  -4  158.18    8.70
  -4  -7   4  153.48    7.50
   4  -7  -4  170.98    9.70
  -4   7   4  160.88    8.70
  -3  -7   4  117.89    6.20
   3  -7  -4  114.69    7.10
   3  -7  -4  139.69    8.40
  -3   7   4  104.79    7.00
   3   7  -4  113.89    6.10
  -2  -7   4   20.20    2.70
   2  -7  -4   20.70    3.30
  -2  -7   4   21.80    2.70
   2   7  -4   18.80    2.70
  -2   7   4   19.80    3.10
   2   7  -4   26.40    4.40
   1  -7  -4  627.44   24.90
  -1  -7   4  644.24   24.50
  -1  -7   4  625.44   24.70
   1   7  -4  623.64   24.00
  -1   7   4  623.94   24.50
   1   7  -4  665.73   25.70
   0  -7   4  178.78    8.50
   0  -7   4  174.38    8.80
   0  -7  -4  170.58    8.10
   0  -7  -4  168.38    8.70
   0   7  -4  166.48    8.00
   0   7   4  158.98    8.10
  -1  -7  -4  234.78   10.80
  -1  -7  -4  245.48   10.50
   1  -7   4  251.57   11.40
   1  -7   4  237.48   10.80
   1   7   4  229.88   10.20
  -1   7  -4  229.58   10.60
   2  -7   4  246.28   11.40
   2  -7   4  264.97   12.30
  -2  -7  -4  241.98   10.50
  -2  -7  -4  230.38   10.90
  -2   7  -4  230.98   11.10
   2   7   4  239.28   10.20
   3  -7   4  128.89    7.70
   3  -7   4  141.39    9.10
  -3  -7  -4  123.69    7.10
  -3   7  -4  126.59    7.40
   4  -7   4   66.29    7.40
   4  -7   4   49.40    5.30
  -4  -7  -4   49.60    4.60
  -5  -7  -4   91.09    5.70
   5  -7   4   90.89    9.20
  -5   7  -4   94.69    7.40
  -5  -8   4   44.10    3.80
   5  -8  -4   46.40    6.70
  -5   8   4   48.70    6.10
   4  -8  -4   32.60    5.70
  -4  -8   4   19.10    2.60
   4  -8  -4   25.60    3.80
  -4   8   4   27.90    3.90
   3  -8  -4  158.88    9.00
  -3  -8   4  164.78    8.30
  -3   8   4  172.88    9.10
  -2  -8   4  209.28    9.50
   2  -8  -4  199.78   10.40
  -2   8   4  180.18    9.60
  -1  -8   4   -1.40    2.60
   1  -8  -4    2.30    2.40
  -1  -8   4   -0.40    2.30
   1   8  -4   -0.90    1.80
  -1   8   4    0.60    2.30
   0  -8  -4  102.79    6.80
   0  -8   4  110.09    6.70
   0   8  -4   99.99    6.00
   0   8   4   95.49    6.00
   1  -8   4   51.79    5.40
  -1  -8  -4   54.19    5.10
  -1   8  -4   56.39    4.90
   1   8   4   52.59    4.30
   2  -8   4   48.70    5.60
   2  -8   4   60.09    6.00
  -2  -8  -4   42.40    5.00
  -2   8  -4   47.10    5.20
   3  -8   4   24.60    4.70
  -3  -8  -4   23.50    3.30
   3  -8   4   28.00    3.80
  -3   8  -4   26.00    3.60
   4  -8   4  106.49    8.50
   4  -8   4   97.09    7.20
  -4  -8  -4   92.49    6.40
  -4   8  -4   92.39    7.20
   4  -9  -4  130.39    8.30
  -4  -9   4  115.39    7.00
  -4   9   4  130.99    8.50
  -3  -9   4   52.49    5.20
   3  -9  -4   69.09    6.70
  -3   9   4   50.89    6.00
   2  -9  -4   50.89    6.10
  -2  -9   4   50.19    5.10
  -2   9   4   43.90    5.40
  -1  -9   4   61.79    5.50
   1  -9  -4   58.09    6.10
  -1   9   4   42.60    5.00
   0  -9   4   67.19    6.00
   0  -9  -4   65.99    6.10
   0   9  -4   60.99    5.10
   1  -9   4   62.19    5.80
  -1  -9  -4   62.89    5.90
  -1   9  -4   71.39    5.60
  -2  -9  -4   32.20    4.00
   2  -9   4   35.90    4.50
   2  -9   4   36.30    5.80
  -2   9  -4   32.60    4.10
   3  -9   4   30.50    4.30
  -3  -9  -4   29.50    3.80
   3  -9   4   33.30    5.50
  -3   9  -4   35.70    4.40
  -3 -10   4   40.30    5.20
   3 -10  -4   38.20    5.00
  -3  10   4   33.60    4.50
  -2 -10   4   21.00    3.50
   2 -10  -4   27.70    4.40
  -2  10   4   20.60    3.80
   1 -10  -4   24.10    4.30
  -1 -10   4   25.00    3.70
  -1  10   4   18.60    5.00
   0 -10  -4   29.50    4.40
   0 -10   4   36.90    4.60
  -1 -10  -4   28.80    4.20
   1 -10   4   39.70    5.60
  -2 -10  -4   16.20    3.70
   2 -10   4   14.70    3.90
  -2  10  -4   13.60    3.50
   8   0  -5    7.50    3.70
   7   0  -5  124.39    8.70
  -7   0   5  133.49    6.20
   6   0  -5  434.66   19.20
  -6   0   5  448.56   17.00
  -6   0   5  457.75   17.00
  -5   0   5  158.88    6.70
  -5   0   5  161.68    6.70
   5   0  -5  150.18    8.20
   4   0  -5  669.33   23.60
  -4   0   5  647.14   23.90
   4   0  -5  621.34   24.60
  -3   0   5  121.29    5.50
  -3   0   5  117.79    5.20
   3   0  -5  125.69    5.10
   3   0  -5  125.29    4.90
   3   0  -5  117.39    5.40
   2   0  -5  183.58    7.50
  -2   0   5  174.68    7.20
  -2   0   5  182.58    7.50
   2   0  -5  195.88    7.10
   2   0  -5  196.28    7.30
   1   0  -5 4286.57  170.38
  -1   0   5 4928.81  170.68
  -1   0   5 4712.63  170.78
   1   0  -5 4977.20  170.58
   0   0  -5 1794.12   73.59
   0   0   5 2075.99   73.69
   0   0  -5 2170.98   73.59
   0   0   5 2092.39   73.59
   0   0   5 2090.09   74.69
  -1   0  -5  216.08    8.40
   1   0   5  215.68    8.50
  -1   0  -5  205.18    8.50
   1   0   5  205.68    8.40
   1   0   5  202.28    8.90
   2   0   5  191.68    7.90
   2   0   5  203.18    8.00
  -2   0  -5  195.28    7.90
   2   0   5  184.58    8.90
  -2   0  -5  185.08    8.10
  -3   0  -5  581.64   21.10
  -3   0  -5  560.14   21.30
   3   0   5  547.65   22.70
   3   0   5  541.35   20.90
  -4   0  -5  218.18    8.90
   4   0   5  212.98    8.60
  -4   0  -5  200.08    9.10
   4   0   5  194.48   10.90
  -5   0  -5  111.49    5.80
   5   0   5  111.79    5.20
   5   0   5   89.89    8.20
  -5   0  -5  101.89    6.10
   6   0   5   71.59    8.60
  -6   0  -5   79.69    5.60
   7   0   5   -0.40    4.00
  -7   0  -5    2.60    2.20
  -8  -1   5   41.10    2.90
   8  -1  -5   38.80    6.80
  -8   1   5   29.50    3.80
   8   1  -5   37.10    6.30
   7  -1  -5   81.59    7.30
  -7  -1   5   78.69    4.10
  -7  -1   5   80.29    4.10
   7   1  -5   78.49    7.30
  -7   1   5   80.59    4.90
  -6  -1   5   47.10    2.80
  -6  -1   5   41.10    3.00
   6  -1  -5   40.40    5.40
  -6   1   5   41.20    3.70
   6   1  -5   38.50    5.20
  -6   1   5   40.80    3.50
  -5  -1   5  546.45   19.90
   5  -1  -5  552.94   19.90
   5  -1  -5  517.05   21.50
  -5  -1   5  532.05   19.90
  -5   1   5  539.35   21.90
  -5   1   5  550.44   20.30
   5   1  -5  520.55   21.50
  -4  -1   5  409.06   15.00
  -4  -1   5  404.06   14.90
   4  -1  -5  400.06   16.00
   4  -1  -5  410.46   15.20
  -4   1   5  385.06   16.20
   4   1  -5  375.06   15.90
  -4   1   5  411.76   15.30
   3  -1  -5 1288.47   47.20
   3  -1  -5 1338.57   47.00
   3  -1  -5 1320.37   47.30
  -3  -1   5 1328.87   46.70
  -3  -1   5 1309.37   46.80
  -3   1   5 1294.17   47.00
   3   1  -5 1341.17   46.60
   3   1  -5 1234.98   47.00
  -3   1   5 1230.08   47.40
  -3   1   5 1231.48   46.90
   3   1  -5 1317.17   46.40
  -2  -1   5 1031.80   36.70
   2  -1  -5 1028.90   36.90
  -2  -1   5  911.31   36.70
   2  -1  -5  952.60   36.60
   2  -1  -5 1080.69   36.70
  -2   1   5  969.00   36.70
  -2   1   5  985.10   36.80
   2   1  -5 1038.90   36.70
   2   1  -5  996.60   36.30
  -2   1   5 1054.49   36.90
   2   1  -5 1065.69   36.50
  -1  -1   5 4556.64  150.18
  -1  -1   5 4393.96  149.39
   1  -1  -5 3655.83  148.19
  -1   1   5 4184.28  149.49
  -1   1   5 3644.94  148.59
   1   1  -5 4106.49  148.49
  -1   1   5 3929.31  148.59
   1   1  -5 4612.24  149.69
   0  -1  -5  277.87   10.60
   0  -1   5  269.27   10.50
   0  -1   5  256.77   10.30
   0  -1  -5  273.57   10.40
   0  -1   5  275.07   10.60
   0   1  -5  262.37   10.40
   0   1   5  273.87   10.50
   0   1   5  268.47   10.40
   0   1  -5  261.47   10.60
   0   1  -5  272.27   10.40
  -1  -1  -5   85.39    4.10
   1  -1   5   87.59    4.30
  -1  -1  -5   82.59    4.20
   1  -1   5   81.99    4.10
   1  -1   5   81.39    4.50
  -1   1  -5   92.69    4.40
   1   1   5   96.99    4.20
  -1   1  -5   90.99    4.20
  -1   1  -5   89.29    4.60
   1   1   5   98.49    4.20
  -2  -1  -5   16.30    2.10
   2  -1   5   21.50    2.10
   2  -1   5   17.70    2.60
   2  -1   5   19.10    2.00
  -2  -1  -5   18.00    1.90
   2   1   5   15.80    1.80
  -2   1  -5   15.60    2.30
  -2   1  -5   18.90    2.20
   2   1   5   17.70    2.60
   2   1   5   16.60    1.80
  -2   1  -5   20.30    1.90
   3  -1   5  262.17   12.40
   3  -1   5  276.67   10.90
  -3  -1  -5  277.37   10.80
  -3  -1  -5  270.07   11.10
  -3   1  -5  266.37   11.20
  -3   1  -5  286.77   12.50
   3   1   5  255.37   12.50
   3   1   5  265.37   10.70
  -3   1  -5  271.27   11.00
  -4  -1  -5  247.98    9.90
   4  -1   5  229.18   12.30
   4  -1   5  246.98    9.90
  -4  -1  -5  238.08   10.20
   4   1   5  228.88   12.10
  -4   1  -5  239.98   10.20
  -4   1  -5  235.98   10.40
   4   1   5  234.38    9.50
   5  -1   5  813.12   29.80
  -5  -1  -5  790.52   30.30
   5  -1   5  794.92   33.00
  -5   1  -5  813.12   30.60
   5   1   5  769.42   33.00
  -5   1  -5  832.72   30.40
   5   1   5  795.82   29.40
   6  -1   5   52.89    8.00
  -6  -1  -5   61.29    4.90
   6   1   5   68.39    8.20
  -6   1  -5   60.99    5.40
  -7  -1  -5  171.58    8.70
   7  -1   5  180.58   12.80
  -7   1  -5  170.58    9.00
   7   1   5  166.18   12.00
   7  -2  -5  270.77   13.80
  -7  -2   5  268.57   10.30
  -7  -2   5  270.07   10.30
  -7   2   5  282.67   11.60
   7   2  -5  269.87   13.80
  -6  -2   5  139.69    6.00
   6  -2  -5  149.59    8.90
  -6  -2   5  139.89    5.90
  -6   2   5  153.68    7.20
   6   2  -5  153.08    8.80
  -5  -2   5  330.47   12.10
   5  -2  -5  334.27   14.20
   5  -2  -5  328.67   12.80
  -5  -2   5  324.57   12.10
  -5   2   5  308.87   14.40
   5   2  -5  294.87   13.90
  -5   2   5  329.67   13.00
  -5   2   5  324.17   13.00
  -4  -2   5  500.95   18.20
  -4  -2   5  486.15   18.20
   4  -2  -5  495.55   19.50
   4  -2  -5  502.85   18.70
  -4   2   5  507.05   18.80
  -4   2   5  477.35   19.70
  -4   2   5  502.35   18.70
   4   2  -5  463.15   19.20
  -3  -2   5  688.33   24.60
  -3  -2   5  680.13   24.70
   3  -2  -5  622.14   25.00
   3  -2  -5  695.13   25.30
  -3   2   5  690.73   25.00
   3   2  -5  683.73   24.10
   3   2  -5  645.94   25.10
  -3   2   5  623.04   25.40
   3   2  -5  683.63   24.20
  -3   2   5  703.33   25.10
   2  -2  -5  226.18    8.90
  -2  -2   5  231.08    8.70
   2  -2  -5  215.68    9.00
   2  -2  -5  236.48    9.00
  -2   2   5  213.88    9.10
  -2   2   5  219.08    9.00
   2   2  -5  218.48    8.50
   2   2  -5  218.78    8.60
   1  -2  -5 1424.46   50.29
  -1  -2   5 1447.56   50.19
  -1  -2   5 1440.46   50.09
   1  -2  -5 1331.87   49.99
  -1   2   5 1409.46   50.09
   1   2  -5 1405.06   49.90
   1   2  -5 1208.48   49.90
  -1   2   5 1396.76   50.09
   1   2  -5 1337.07   49.70
  -1   2   5 1416.36   50.09
   0  -2   5  624.64   22.60
   0  -2   5  641.44   22.80
   0  -2  -5  639.74   22.90
   0  -2   5  585.04   22.80
   0   2  -5  596.44   22.60
   0   2  -5  569.54   22.70
   0   2   5  613.84   22.70
   0   2   5  626.24   22.70
   0   2  -5  600.94   22.80
   1  -2   5 2492.85   92.59
  -1  -2  -5 2681.53   92.09
   1  -2   5 2563.84   92.19
  -1  -2  -5 2647.04   92.29
   1  -2   5 2455.55   92.29
  -1   2  -5 2468.85   92.69
  -1   2  -5 2569.64   92.19
   1   2   5 2537.35   91.99
  -1   2  -5 2554.14   92.39
   1   2   5 2641.34   92.09
   2  -2   5  390.06   15.10
  -2  -2  -5  416.16   14.90
  -2  -2  -5  388.16   15.10
   2  -2   5  411.46   15.50
   2  -2   5  382.56   16.10
   2   2   5  381.36   14.80
  -2   2  -5  364.36   15.90
  -2   2  -5  388.16   15.10
  -2   2  -5  377.46   15.30
  -3  -2  -5  789.72   30.00
   3  -2   5  792.82   31.60
  -3  -2  -5  838.12   29.80
   3  -2   5  820.92   30.00
   3   2   5  800.12   29.60
  -3   2  -5  792.02   30.30
  -3   2  -5  812.62   30.10
  -3   2  -5  798.42   31.50
  -4  -2  -5  454.75   18.10
   4  -2   5  483.45   18.10
   4  -2   5  470.75   20.40
   4   2   5  453.55   17.40
  -4   2  -5  473.95   18.40
  -4   2  -5  467.75   18.60
   4   2   5  452.35   20.40
  -5  -2  -5   25.50    3.60
  -5  -2  -5   24.10    3.10
   5  -2   5   25.60    3.30
   5  -2   5   15.90    4.40
   5   2   5   17.10    4.50
   5   2   5   20.00    1.90
  -5   2  -5   19.70    2.70
  -5   2  -5   18.20    3.10
   6  -2   5  127.79   10.20
  -6  -2  -5  137.29    7.10
   6   2   5  130.99   10.10
  -6   2  -5  142.69    7.80
  -7  -2  -5   12.40    2.50
   7  -2   5   13.20    4.90
  -7   2  -5   12.70    2.90
   7   2   5   11.30    4.70
   7  -3  -5   94.89    7.90
   7   3  -5   87.39    7.30
  -7   3   5   88.99    5.80
  -6  -3   5  143.09    5.70
  -6  -3   5  140.79    5.60
   6  -3  -5  157.18    9.20
   6   3  -5  139.79    8.60
  -6   3   5  152.18    7.40
  -5  -3   5  569.34   21.40
   5  -3  -5  611.84   23.70
   5  -3  -5  596.34   22.30
  -5  -3   5  590.84   21.40
   5   3  -5  563.54   23.40
  -5   3   5  594.24   22.40
  -5   3   5  587.64   22.40
  -5   3   5  556.54   24.00
   4  -3  -5  100.59    5.10
  -4  -3   5   98.09    4.30
  -4  -3   5   97.79    4.30
   4  -3  -5  103.59    5.90
  -4   3   5   92.79    6.00
  -4   3   5   93.99    5.00
   4   3  -5   88.19    5.50
  -4   3   5  100.19    5.20
  -3  -3   5  682.53   25.20
   3  -3  -5  708.33   26.00
  -3  -3   5  687.33   25.20
   3  -3  -5  685.93   25.80
  -3   3   5  642.64   26.20
  -3   3   5  665.03   25.60
  -3   3   5  698.43   25.70
   3   3  -5  711.03   24.60
   2  -3  -5  821.82   28.90
  -2  -3   5  762.92   28.60
   2  -3  -5  857.31   29.10
   2  -3  -5  781.42   29.00
  -2   3   5  754.72   28.80
  -2   3   5  716.33   29.10
   2   3  -5  769.32   28.30
  -2   3   5  762.72   28.80
   2   3  -5  802.32   28.50
   2   3  -5  756.12   28.40
  -1  -3   5  828.82   30.50
   1  -3  -5  882.41   30.50
   1  -3  -5  818.12   30.70
  -1  -3   5  853.21   30.60
   1   3  -5  815.72   30.30
   1   3  -5  781.92   30.40
   1   3  -5  791.72   30.30
  -1   3   5  829.22   30.60
  -1   3   5  850.81   30.70
  -1   3   5  825.92   30.50
   0  -3   5  309.77   12.40
   0  -3  -5  310.17   12.50
   0  -3   5  313.77   12.50
   0  -3   5  327.17   12.30
   0  -3  -5  323.97   12.20
   0   3   5  314.57   12.20
   0   3   5  314.27   12.20
   0   3  -5  311.37   12.40
   0   3  -5  316.27   12.20
   0   3  -5  293.47   12.40
  -1  -3  -5  520.15   18.50
   1  -3   5  491.45   18.80
  -1  -3  -5  480.75   18.70
   1  -3   5  487.45   18.90
   1  -3   5  485.75   19.10
  -1   3  -5  483.75   18.70
   1   3   5  505.05   18.60
   1   3   5  466.75   18.40
  -1   3  -5  500.65   18.90
  -1   3  -5  475.35   19.20
  -2  -3  -5  623.24   22.80
  -2  -3  -5  597.84   23.00
   2  -3   5  641.64   23.20
   2  -3   5  598.64   24.00
   2   3   5  599.64   22.70
  -2   3  -5  627.74   23.20
  -2   3  -5  577.24   24.00
  -2   3  -5  616.34   23.40
   3  -3   5   32.80    3.10
  -3  -3  -5   23.90    2.80
   3  -3   5   25.90    4.60
  -3  -3  -5   24.00    2.70
   3   3   5   25.10    2.30
  -3   3  -5   33.10    3.60
  -3   3  -5   23.20    3.90
   4  -3   5  924.41   37.20
   4  -3   5  996.30   35.20
  -4  -3  -5  908.81   34.90
   4   3   5  911.61   34.20
  -4   3  -5  912.11   35.40
  -4   3  -5  978.90   35.40
  -5  -3  -5   33.40    3.20
  -5  -3  -5   34.90    3.70
   5  -3   5   23.10    2.90
   5  -3   5   23.00    4.90
  -5   3  -5   30.20    4.30
   5   3   5   23.60    4.90
  -5   3  -5   21.40    3.20
  -6  -3  -5    8.50    2.00
   6  -3   5    3.10    4.30
  -6   3  -5    5.70    2.70
   6   3   5    5.50    3.80
   7  -3   5    4.90    4.60
  -7  -3  -5    4.80    2.10
  -7   3  -5   11.00    3.10
   7   3   5    2.80    4.60
   7  -4  -5   -3.00    3.60
   7   4  -5    4.30    3.00
  -7   4   5    4.20    2.50
  -6  -4   5   80.49    3.20
  -6  -4   5   80.69    3.20
   6  -4  -5   87.99    6.80
   6   4  -5   75.09    6.70
  -6   4   5   95.49    5.70
  -5  -4   5   52.29    2.80
   5  -4  -5   63.09    5.80
   5  -4  -5   54.29    4.30
  -5  -4   5   47.20    2.80
  -5   4   5   54.99    4.60
  -5   4   5   48.60    4.20
   5   4  -5   42.00    5.10
   4  -4  -5  528.75   20.50
  -4  -4   5  517.55   19.60
   4  -4  -5  565.84   21.30
  -4  -4   5  526.55   19.50
  -4   4   5  530.85   20.40
  -4   4   5  494.85   21.50
  -4   4   5  518.85   20.40
  -3  -4   5  276.87   11.10
   3  -4  -5  289.67   11.80
   3  -4  -5  297.87   12.10
  -3  -4   5  270.17   11.00
   3   4  -5  286.67   10.30
  -3   4   5  291.87   11.60
  -3   4   5  263.17   12.30
  -3   4   5  280.07   11.50
   2  -4  -5    4.70    1.60
  -2  -4   5    7.50    1.40
  -2  -4   5    8.30    1.30
  -2   4   5    7.60    1.60
   2   4  -5    9.30    1.20
   2   4  -5    8.80    1.40
  -2   4   5    8.80    1.50
  -2   4   5    8.90    1.90
   1  -4  -5  388.26   14.80
   1  -4  -5  366.36   14.40
  -1  -4   5  377.46   14.40
  -1  -4   5  385.66   14.60
  -1   4   5  351.96   14.40
   1   4  -5  358.46   14.40
   1   4  -5  360.16   14.20
  -1   4   5  374.96   14.80
   0  -4  -5 2667.93   95.29
   0  -4   5 2757.32   95.49
   0  -4   5 2858.01   95.29
   0  -4   5 2419.96   95.09
   0  -4  -5 2583.84   94.99
   0   4  -5 2665.43   95.19
   0   4   5 2619.24   95.09
   0   4  -5 2540.45   95.39
   1  -4   5    5.90    2.00
   1  -4   5    3.80    1.70
  -1  -4  -5    3.10    1.40
   1  -4   5    0.40    1.60
  -1   4  -5    4.80    1.80
  -1   4  -5    0.80    1.60
   1   4   5    1.50    1.30
  -1   4  -5    0.80    2.30
   2  -4   5  130.89    7.20
  -2  -4  -5  124.19    6.30
   2  -4   5  133.99    6.50
  -2   4  -5  143.99    6.80
  -2   4  -5  127.19    7.30
   2   4   5  130.09    5.90
  -2   4  -5  130.19    6.60
  -3  -4  -5  761.12   28.50
   3  -4   5  796.52   28.90
  -3  -4  -5  778.62   28.20
   3  -4   5  756.92   30.20
  -3   4  -5  676.73   33.50
  -3   4  -5  774.92   29.10
   3   4   5  723.03   27.90
  -3   4  -5  789.52   29.00
  -4  -4  -5  120.49    6.50
   4  -4   5  121.09    8.70
   4  -4   5  135.29    7.00
   4   4   5  123.59    5.50
  -4   4  -5  134.29    7.50
  -4   4  -5  135.69    7.30
  -5  -4  -5    9.80    2.00
   5  -4   5    7.90    2.30
   5  -4   5    6.10    4.10
  -5  -4  -5    7.00    1.80
   5   4   5    8.50    3.80
  -5   4  -5    6.50    2.70
  -6  -4  -5   15.90    2.40
   6  -4   5   18.20    5.10
   6   4   5   19.50    5.10
  -6   4  -5   18.90    3.40
   7  -5  -5   53.19    7.30
  -7   5   5   38.50    5.10
   7   5  -5   41.60    6.10
  -6  -5   5   26.90    1.70
   6  -5  -5   36.50    6.20
  -6  -5   5   27.00    1.70
  -6   5   5   28.50    3.50
   6   5  -5   28.90    5.40
  -5  -5   5   65.09    3.50
   5  -5  -5   77.79    6.60
   5  -5  -5   71.99    5.30
  -5  -5   5   69.19    3.50
  -5   5   5   64.59    5.30
   4  -5  -5  242.28   10.90
  -4  -5   5  235.88    9.70
  -4  -5   5  244.48    9.60
   4  -5  -5  268.87   11.60
  -4   5   5  234.38   10.80
  -4   5   5  222.08   10.50
  -3  -5   5   33.60    2.70
  -3  -5   5   29.20    2.70
   3  -5  -5   29.30    3.60
   3  -5  -5   42.90    4.30
  -3   5   5   24.40    3.60
  -3   5   5   30.50    3.60
  -3   5   5   27.50    3.90
   3   5  -5   33.10    1.80
  -2  -5   5  183.58    8.20
   2  -5  -5  192.18    8.90
  -2  -5   5  187.98    8.40
   2   5  -5  201.18    7.90
  -2   5   5  193.68    8.60
  -2   5   5  192.38    9.20
   2   5  -5  208.58    8.50
   1  -5  -5  317.77   12.60
   1  -5  -5  308.27   12.90
  -1  -5   5  320.77   12.80
  -1  -5   5  302.77   12.50
   1   5  -5  300.37   12.30
  -1   5   5  320.87   12.70
   1   5  -5  300.87   12.70
  -1   5   5  315.77   13.00
   0  -5   5   67.39    4.60
   0  -5   5   61.29    4.40
   0  -5   5   76.39    4.60
   0  -5  -5   78.19    4.30
   0  -5  -5   72.09    4.60
   0   5  -5   65.19    4.60
   0   5   5   63.49    4.30
   0   5  -5   61.79    4.30
   0   5   5   80.29    4.80
  -1  -5  -5  690.53   27.20
   1  -5   5  759.52   27.80
  -1  -5  -5  738.13   26.90
   1  -5   5  705.03   27.30
   1  -5   5  771.72   27.80
  -1   5  -5  653.73   27.80
   1   5   5  712.83   26.90
  -1   5  -5  726.53   27.30
  -2  -5  -5  110.29    6.00
  -2  -5  -5  110.79    5.60
   2  -5   5  120.49    6.40
   2  -5   5  114.19    7.20
  -2   5  -5  103.79    7.00
   2   5   5  111.19    5.40
  -2   5  -5  114.39    6.40
  -3  -5  -5  209.78    9.70
  -3  -5  -5  221.38    9.30
   3  -5   5  228.28   11.60
   3  -5   5  218.98   10.20
  -3   5  -5  212.68   10.30
   3   5   5  217.68    9.00
  -4  -5  -5  131.29    6.90
   4  -5   5  132.79    7.40
   4  -5   5  133.49    9.10
  -4   5  -5  137.89    7.80
   5  -5   5   67.99    7.90
  -5  -5  -5   66.49    4.70
   5  -5   5   68.99    5.40
  -5   5  -5   67.29    5.80
  -6  -5  -5   11.20    2.30
   6  -5   5   14.40    4.80
   6   5   5   14.70    5.00
  -6   5  -5   12.50    3.40
  -6  -6   5   68.69    3.30
  -6  -6   5   67.59    3.30
   6  -6  -5   78.39    7.70
   6   6  -5   65.19    6.90
  -6   6   5   57.99    5.80
   5  -6  -5   32.40    4.30
  -5  -6   5   17.90    2.40
  -5  -6   5   17.60    2.50
  -5   6   5   17.80    3.00
   4  -6  -5  241.68   11.60
   4  -6  -5  224.48   10.70
  -4  -6   5  230.48    9.40
  -4  -6   5  217.38    9.50
  -4   6   5  220.38   10.60
   3  -6  -5  467.95   19.20
  -3  -6   5  462.25   18.20
   3  -6  -5  523.55   19.90
   3   6  -5  449.46   17.50
   3   6  -5  492.55   18.90
  -3   6   5  452.45   19.00
  -2  -6   5   37.00    3.50
  -2  -6   5   38.30    3.50
   2  -6  -5   40.00    4.30
   2   6  -5   38.60    2.90
   2   6  -5   46.00    3.80
  -2   6   5   33.00    4.10
  -1  -6   5  314.67   12.90
  -1  -6   5  303.27   12.60
   1  -6  -5  303.07   13.00
   1   6  -5  303.97   12.20
   1   6  -5  299.97   12.90
  -1   6   5  293.47   12.60
   0  -6   5  431.76   17.00
   0  -6   5  414.56   16.60
   0  -6  -5  420.56   16.80
   0  -6  -5  427.86   16.50
   0   6  -5  393.66   17.10
   0   6   5  410.56   16.40
   0   6  -5  395.36   16.30
   1  -6   5   11.90    2.40
  -1  -6  -5   18.50    2.30
  -1  -6  -5   15.60    2.60
  -1   6  -5   18.50    2.60
  -1   6  -5   16.30    2.90
  -2  -6  -5   36.20    4.00
   2  -6   5   40.50    4.90
   2  -6   5   38.90    4.50
   2   6   5   39.90    3.30
  -2   6  -5   36.30    4.40
  -3  -6  -5  172.08    8.50
   3  -6   5  183.08   10.10
  -3  -6  -5  178.38    8.10
   3  -6   5  180.88    9.20
   3   6   5  175.28    7.70
  -3   6  -5  180.78    9.30
   4  -6   5  131.09    8.90
   4  -6   5  123.99    7.40
  -4  -6  -5  118.09    6.80
  -4   6  -5  134.49    7.80
   5  -6   5    9.90    4.50
  -5  -6  -5    9.00    2.10
  -5   6  -5    6.80    2.80
  -6  -6  -5   78.49    5.50
  -6   6  -5   89.89    7.40
   6   6   5   74.49    9.70
   6  -7  -5    8.90    4.40
  -6   7   5    5.00    3.10
  -5  -7   5   45.60    3.60
   5  -7  -5   52.49    6.80
  -5   7   5   44.40    5.00
  -4  -7   5   84.49    5.10
   4  -7  -5   82.39    6.00
   4  -7  -5   92.69    7.20
  -4   7   5   92.49    6.50
   3  -7  -5   81.19    6.50
  -3  -7   5   92.19    5.50
  -3   7   5   90.79    6.50
   2  -7  -5  502.25   20.20
  -2  -7   5  491.15   19.60
  -2  -7   5  474.35   19.30
   2   7  -5  509.65   19.90
  -2   7   5  490.15   19.70
   2   7  -5  482.25   18.70
   1  -7  -5  190.98    9.30
  -1  -7   5  198.08    9.00
  -1  -7   5  182.38    9.10
  -1   7   5  176.48    9.00
   1   7  -5  189.68    9.50
   1   7  -5  190.88    8.50
   0  -7  -5  273.27   13.70
   0  -7   5  257.27   11.80
   0  -7   5  261.77   11.60
   0  -7  -5  255.07   11.80
   0   7   5  261.47   11.30
   0   7  -5  249.08   11.20
  -1  -7  -5  109.09    6.70
  -1  -7  -5  114.09    6.20
   1  -7   5  124.59    7.50
   1  -7   5  110.69    6.80
   1   7   5  102.39    5.80
  -1   7  -5  104.19    6.20
   2  -7   5   95.99    7.20
  -2  -7  -5   78.69    5.10
  -2  -7  -5   92.49    6.10
   2  -7   5   80.39    6.00
  -2   7  -5   74.29    5.90
   2   7   5   78.29    4.90
   3  -7   5   32.00    3.80
   3  -7   5   27.70    4.60
  -3  -7  -5   20.90    3.00
  -3   7  -5   26.80    3.60
   4  -7   5  111.69    7.40
  -4  -7  -5  107.99    6.70
   4  -7   5  116.39    9.10
  -4   7  -5  103.19    7.40
  -5  -7  -5    2.20    2.00
   5  -7   5   -0.70    4.40
  -5   7  -5    2.70    3.10
  -5  -8   5    5.80    1.90
   5  -8  -5    0.60    4.00
  -5   8   5   -0.40    3.10
  -4  -8   5  120.49    6.70
   4  -8  -5  126.09    8.10
  -4   8   5  128.29    8.20
   3  -8  -5  303.37   13.90
  -3  -8   5  285.67   12.60
  -3   8   5  290.67   13.30
   2  -8  -5   59.09    5.70
  -2  -8   5   63.89    5.20
  -2   8   5   58.49    5.30
  -1  -8   5  245.98   11.00
   1  -8  -5  242.58   11.50
  -1   8   5  223.08   10.60
   1   8  -5  226.58   10.20
   0  -8  -5  108.29    6.90
   0  -8   5  100.99    6.60
   0   8   5  100.29    6.10
   0   8  -5   95.49    6.00
  -1  -8  -5   37.10    4.80
   1  -8   5   40.00    5.10
   1  -8   5   41.10    5.70
  -1   8  -5   35.20    4.60
   1   8   5   37.90    4.00
   2  -8   5   53.79    5.70
   2  -8   5   63.89    6.10
  -2  -8  -5   50.59    5.30
  -2   8  -5   53.69    5.50
  -3  -8  -5    6.60    2.60
   3  -8   5    5.20    3.90
   3  -8   5    2.40    2.90
  -3   8  -5    7.00    2.90
  -4  -8  -5   95.99    6.60
   4  -8   5   90.49    7.10
   4  -8   5   97.19    8.50
  -4   8  -5   95.89    7.10
  -4  -9   5   25.20    3.30
   4  -9  -5   43.70    6.00
  -4   9   5   31.20    4.10
   3  -9  -5   28.00    4.30
  -3  -9   5   25.50    3.30
  -3   9   5   21.50    3.60
   2  -9  -5   99.09    7.60
  -2  -9   5   92.09    6.70
  -2   9   5   84.79    6.80
   1  -9  -5   22.20    3.60
  -1  -9   5   22.80    3.40
  -1   9   5   18.90    3.20
   0  -9  -5   48.60    5.70
   0  -9   5   53.49    5.60
   0   9  -5   50.89    6.30
   0   9   5   50.79    5.00
  -1  -9  -5   52.09    5.80
   1  -9   5   46.60    5.90
  -1   9  -5   49.80    5.20
   2  -9   5   17.10    3.70
  -2  -9  -5   11.90    3.10
   2  -9   5   14.60    4.00
  -2   9  -5   16.50    3.40
  -3  -9  -5   20.40    3.50
   3  -9   5   23.00    5.10
   3  -9   5   23.70    3.90
  -3   9  -5   27.90    4.20
   2 -10  -5   54.59    6.30
  -2 -10   5   59.89    6.10
  -2  10   5   39.10    5.40
  -1 -10   5   42.30    5.80
   1 -10  -5   33.60    4.70
   0 -10   5   90.19    7.50
   0 -10  -5   93.09    7.70
   1 -10   5   67.99    6.50
  -1 -10  -5   69.99    7.00
  -2 -10  -5   95.79    8.10
   2 -10   5   99.29    8.40
  -2  10  -5   99.09    9.10
   7   0  -6   19.10    3.80
   6   0  -6  612.54   25.00
  -6   0   6  634.64   23.40
  -5   0   6   56.49    4.00
   5   0  -6   67.69    2.80
   5   0  -6   60.39    5.10
  -5   0   6   70.29    3.80
   4   0  -6  672.53   24.00
  -4   0   6  658.73   24.10
   4   0  -6  622.44   24.60
   3   0  -6   43.30    2.60
  -3   0   6   41.60    2.70
  -3   0   6   43.20    2.70
  -3   0   6   46.20    2.70
   3   0  -6   43.20    2.60
  -2   0   6 7679.93  275.37
  -2   0   6 7674.03  275.47
   2   0  -6 7546.44  275.37
   1   0  -6  865.41   31.10
  -1   0   6  853.51   31.30
  -1   0   6  854.21   31.20
   1   0  -6  830.62   31.40
   0   0   6  245.38   10.00
   0   0   6  255.97   10.10
   0   0   6  246.18   10.00
   0   0  -6  246.28   10.20
   0   0  -6  268.47   10.00
  -1   0  -6   57.89    3.20
   1   0   6   63.29    3.40
  -1   0  -6   57.89    3.50
   1   0   6   60.49    3.30
   1   0   6   62.49    3.80
  -2   0  -6   43.30    3.20
   2   0   6   43.50    3.90
   2   0   6   42.10    2.90
  -2   0  -6   43.40    2.80
   3   0   6    1.10    2.20
  -3   0  -6    2.00    1.20
  -3   0  -6    2.40    1.50
   3   0   6    1.80    1.20
  -4   0  -6  208.38    8.90
   4   0   6  193.98   11.00
   4   0   6  201.08    8.60
  -4   0  -6  200.78    9.20
   5   0   6   14.00    2.00
  -5   0  -6   10.40    2.50
   5   0   6    7.70    3.80
  -5   0  -6    9.60    2.10
   6   0   6  341.87   18.10
  -6   0  -6  350.26   14.90
   7   0   6    0.50    4.20
  -7   0  -6    1.40    2.40
   7  -1  -6   98.29    7.40
  -7  -1   6   94.19    4.70
  -7   1   6   90.29    5.50
   7   1  -6   95.89    7.40
  -6  -1   6  640.74   23.80
  -6  -1   6  635.24   23.80
   6  -1  -6  634.14   25.70
  -6   1   6  651.23   24.20
  -6   1   6  663.33   24.20
   6   1  -6  619.14   25.70
   5  -1  -6  660.33   24.00
   5  -1  -6  640.34   25.20
  -5  -1   6  646.44   23.90
  -5  -1   6  647.54   24.00
  -5   1   6  628.34   25.50
   5   1  -6  627.74   25.20
  -5   1   6  674.03   24.30
   4  -1  -6  799.62   30.30
   4  -1  -6  817.42   29.80
  -4  -1   6  802.82   29.60
  -4  -1   6  801.52   29.70
  -4   1   6  790.02   30.60
   4   1  -6  772.42   30.20
  -4   1   6  850.71   30.00
   4   1  -6  834.92   29.10
   3  -1  -6  315.87   12.20
   3  -1  -6  316.37   12.10
  -3  -1   6  307.77   11.90
   3   1  -6  313.37   11.80
   3   1  -6  293.47   11.80
   3   1  -6  320.77   12.20
  -3   1   6  312.97   12.20
  -3   1   6  292.47   12.30
  -3   1   6  315.17   12.10
  -2  -1   6 2035.90   84.89
  -2  -1   6 2381.76   84.89
   2  -1  -6 2575.84   84.89
   2  -1  -6 2558.24   85.19
   2   1  -6 2279.77   84.69
  -2   1   6 2365.96   85.99
   2   1  -6 2400.26   84.99
  -2   1   6 2505.75   84.99
  -2   1   6 2148.69   84.99
   1  -1  -6 2265.07   76.19
  -1  -1   6 2182.28   76.19
   1  -1  -6 2126.09   76.39
  -1  -1   6 2271.37   76.39
   1   1  -6 2086.29   76.09
  -1   1   6 1879.11   76.09
  -1   1   6 2172.88   76.69
   1   1  -6 1885.11   76.19
  -1   1   6 2163.78   76.29
   0  -1  -6   33.40    2.20
   0  -1  -6   30.50    2.40
   0  -1   6   27.80    2.30
   0  -1   6   26.40    2.30
   0  -1   6   30.10    2.10
   0   1   6   27.60    2.30
   0   1  -6   24.00    2.40
   0   1   6   24.80    2.20
   0   1  -6   25.40    2.10
  -1  -1  -6   85.59    4.50
  -1  -1  -6   94.39    4.30
   1  -1   6   93.99    4.50
   1  -1   6   92.39    4.40
   1   1   6   78.79    4.10
  -1   1  -6   85.59    4.20
  -1   1  -6   87.39    4.50
  -1   1  -6   82.69    4.70
   1   1   6   84.79    4.30
   2  -1   6  223.88    9.50
  -2  -1  -6  240.48    9.40
  -2  -1  -6  231.48    9.70
   2   1   6  221.48    9.30
  -2   1  -6  237.88    9.50
  -2   1  -6  228.88    9.80
   2   1   6  224.78   10.60
   3  -1   6  175.48    7.40
  -3  -1  -6  172.08    7.20
  -3  -1  -6  166.18    7.50
   3  -1   6  154.88    8.80
   3   1   6  151.08    8.70
  -3   1  -6  149.79    7.60
  -3   1  -6  163.58    7.40
   3   1   6  162.58    7.10
  -4  -1  -6  551.24   22.00
   4  -1   6  568.14   24.20
   4  -1   6  582.24   21.70
  -4  -1  -6  594.34   21.70
  -4   1  -6  550.94   22.20
   4   1   6  576.64   21.40
  -4   1  -6  576.34   21.90
   4   1   6  532.25   24.00
  -5  -1  -6   25.40    3.40
   5  -1   6   16.30    4.20
   5  -1   6   16.20    2.20
  -5  -1  -6   15.80    2.60
  -5   1  -6   19.00    2.70
  -5   1  -6   16.00    2.80
   5   1   6   14.70    4.10
   5   1   6   22.50    2.90
   6  -1   6  212.88   13.50
  -6  -1  -6  207.88   10.10
   6   1   6  207.78   13.10
  -6   1  -6  223.48   10.50
  -7  -1  -6   42.30    5.10
   7  -1   6   46.70    8.60
   7   1   6   43.00    7.80
  -7   1  -6   45.70    5.30
  -7  -2   6    0.20    1.10
  -7  -2   6   -0.60    1.00
   7  -2  -6   -3.30    3.00
  -7   2   6   -0.10    2.00
   7   2  -6    0.20    2.80
  -6  -2   6   30.10    2.30
   6  -2  -6   29.30    5.00
  -6  -2   6   30.00    2.50
  -6   2   6   24.70    2.90
   6   2  -6   28.50    4.70
  -5  -2   6  671.33   24.50
   5  -2  -6  697.83   25.10
   5  -2  -6  661.33   26.10
  -5  -2   6  665.53   24.50
  -5   2   6  684.43   25.20
  -5   2   6  631.74   26.40
   5   2  -6  635.64   25.90
  -5   2   6  679.43   25.20
  -4  -2   6  253.27    9.90
  -4  -2   6  253.47    9.80
   4  -2  -6  265.87   10.40
   4  -2  -6  257.97   10.90
  -4   2   6  253.47   10.30
   4   2  -6  234.98   10.50
  -4   2   6  253.77   10.30
  -4   2   6  230.08   11.00
   3  -2  -6  508.55   19.00
  -3  -2   6  503.25   18.50
  -3  -2   6  475.25   18.60
   3  -2  -6  530.95   19.00
  -3   2   6  460.15   19.10
  -3   2   6  512.85   18.90
   3   2  -6  508.75   18.30
   3   2  -6  465.55   18.50
  -2  -2   6 1068.29   42.90
  -2  -2   6 1212.08   43.20
   2  -2  -6 1168.98   43.20
   2  -2  -6 1200.28   43.40
  -2   2   6 1199.28   43.20
  -2   2   6 1202.58   43.30
   2   2  -6 1244.88   42.70
   2   2  -6 1173.98   42.80
   2   2  -6 1207.78   43.00
  -2   2   6 1153.08   43.20
  -1  -2   6 1476.05   51.89
   1  -2  -6 1575.14   51.89
  -1  -2   6 1520.05   52.09
   1  -2  -6 1267.37   51.89
  -1   2   6 1279.17   51.79
   1   2  -6 1434.16   51.89
  -1   2   6 1355.76   51.79
   1   2  -6 1389.76   51.39
   1   2  -6 1455.75   51.69
  -1   2   6 1530.15   51.79
   0  -2   6  126.69    5.50
   0  -2  -6  131.59    5.90
   0  -2   6  121.09    5.80
   0  -2  -6  131.39    5.50
   0  -2   6  121.09    5.80
   0   2   6  131.49    5.70
   0   2   6  128.89    5.70
   0   2  -6  118.99    5.60
   0   2  -6  123.79    5.60
   0   2  -6  122.09    5.80
   1  -2   6  412.26   15.50
   1  -2   6  386.06   15.30
  -1  -2  -6  391.26   15.40
  -1  -2  -6  379.66   15.10
   1  -2   6  361.96   15.60
  -1   2  -6  397.96   15.20
   1   2   6  421.36   15.30
   1   2   6  404.26   15.20
  -1   2  -6  398.46   15.50
  -1   2  -6  387.46   15.70
   2  -2   6   50.79    3.50
   2  -2   6   44.00    4.10
  -2  -2  -6   46.40    3.10
  -2  -2  -6   41.40    3.20
  -2   2  -6   51.19    3.20
  -2   2  -6   46.40    3.60
  -2   2  -6   47.50    4.10
   2   2   6   44.70    3.00
   3  -2   6  128.99    7.80
  -3  -2  -6  134.59    6.20
   3  -2   6  139.59    6.50
  -3  -2  -6  125.49    6.50
  -3   2  -6  144.39    7.00
  -3   2  -6  132.49    7.90
   3   2   6  124.29    6.00
  -3   2  -6  136.69    6.60
  -4  -2  -6   89.49    5.60
  -4  -2  -6   96.99    5.30
   4  -2   6  109.49    5.70
   4  -2   6   98.09    7.70
  -4   2  -6   99.49    5.90
   4   2   6   90.99    4.90
  -4   2  -6  105.59    6.40
   4   2   6   96.59    7.80
   5  -2   6  572.34   24.80
   5  -2   6  569.84   21.80
  -5  -2  -6  571.24   22.00
  -5   2  -6  556.84   22.40
   5   2   6  536.05   24.70
  -6  -2  -6   45.60    4.60
   6  -2   6   48.80    7.30
  -6   2  -6   49.99    5.20
   6   2   6   44.80    7.70
   7  -2   6   53.29    8.30
  -7  -2  -6   59.79    5.30
   7   2   6   51.99    9.00
  -7   2  -6   60.99    5.80
  -7  -3   6  176.38    6.80
  -7  -3   6  177.18    6.80
   7  -3  -6  193.08   10.80
  -7   3   6  177.08    8.80
   7   3  -6  180.28   10.40
   6  -3  -6  365.26   15.90
  -6  -3   6  345.07   13.10
  -6  -3   6  326.47   13.10
   6   3  -6  349.07   15.60
  -6   3   6  365.66   14.50
  -5  -3   6  114.49    5.10
  -5  -3   6  116.79    5.10
   5  -3  -6  119.09    6.00
   5  -3  -6  123.99    7.20
  -5   3   6  104.49    7.20
  -5   3   6  114.89    6.20
   5   3  -6  104.59    6.60
  -5   3   6  117.29    6.00
  -4  -3   6   21.90    2.10
   4  -3  -6   24.80    2.90
  -4  -3   6   18.80    2.30
   4  -3  -6   22.10    3.50
  -4   3   6   22.30    3.10
  -4   3   6   22.30    3.50
  -4   3   6   25.50    2.80
   4   3  -6   23.50    3.00
  -3  -3   6  367.96   14.10
   3  -3  -6  364.56   14.50
   3  -3  -6  396.36   14.70
  -3  -3   6  363.06   14.00
   3   3  -6  365.76   13.50
  -3   3   6  333.77   14.80
  -3   3   6  361.46   14.40
  -3   3   6  365.46   14.40
  -2  -3   6  101.59    4.70
   2  -3  -6   92.59    4.90
  -2  -3   6   92.89    4.60
   2   3  -6   95.99    4.20
  -2   3   6   92.99    4.90
  -2   3   6   94.49    4.70
   2   3  -6   91.19    4.40
  -1  -3   6   46.40    3.20
  -1  -3   6   50.99    3.30
   1  -3  -6   46.70    3.40
   1  -3  -6   63.49    3.40
  -1   3   6   52.49    3.30
   1   3  -6   52.59    3.30
  -1   3   6   52.69    3.40
   1   3  -6   50.59    2.90
   0  -3   6 1523.85   54.19
   0  -3   6 1537.75   54.59
   0  -3  -6 1466.55   54.49
   0  -3   6 1498.45   54.39
   0  -3  -6 1536.05   54.19
   0   3  -6 1388.56   54.39
   0   3   6 1537.05   54.29
   0   3  -6 1473.85   54.49
   0   3   6 1508.35   54.29
   0   3  -6 1449.46   54.29
   1  -3   6 1132.69   42.50
   1  -3   6 1082.99   42.30
   1  -3   6 1218.38   42.30
  -1  -3  -6 1225.68   41.90
  -1  -3  -6 1168.48   42.20
   1   3   6 1072.69   41.90
  -1   3  -6 1143.49   42.10
  -1   3  -6 1106.69   42.60
  -1   3  -6 1154.08   42.40
  -2  -3  -6  275.47   10.90
   2  -3   6  276.87   11.30
  -2  -3  -6  268.87   11.20
   2  -3   6  275.97   12.20
  -2   3  -6  277.27   11.30
  -2   3  -6  264.77   11.50
   2   3   6  265.17   10.90
  -2   3  -6  261.17   12.10
   3  -3   6  384.26   17.00
   3  -3   6  386.46   15.40
  -3  -3  -6  413.46   15.10
  -3  -3  -6  379.26   15.40
   3   3   6  370.66   14.80
  -3   3  -6  377.56   15.80
  -3   3  -6  364.16   16.80
  -3   3  -6  391.16   15.50
   4  -3   6   36.60    5.70
  -4  -3  -6   39.40    3.60
  -4  -3  -6   33.20    3.90
   4  -3   6   41.00    4.10
   4   3   6   34.60    5.90
   4   3   6   33.70    2.90
  -4   3  -6   43.60    4.80
  -4   3  -6   39.30    4.30
  -5  -3  -6   23.60    3.70
   5  -3   6   40.30    4.20
  -5  -3  -6   34.40    3.90
   5  -3   6   36.50    6.10
   5   3   6   33.70    5.60
  -5   3  -6   34.60    4.90
   6  -3   6   11.90    4.40
  -6  -3  -6   14.90    2.60
   6   3   6   13.10    4.80
  -6   3  -6   15.50    3.20
   7  -4  -6   73.89    7.40
  -7   4   6   66.79    5.50
   7   4  -6   63.69    6.50
   6  -4  -6   18.40    3.90
  -6  -4   6   23.30    1.80
  -6  -4   6   19.40    1.90
  -6   4   6   21.10    2.90
   6   4  -6   17.90    3.30
  -5  -4   6  173.38    7.20
  -5  -4   6  170.48    7.20
   5  -4  -6  182.48    8.40
   5  -4  -6  192.48    9.60
  -5   4   6  171.78    8.40
   5   4  -6  157.78    8.90
  -5   4   6  175.68    8.40
   4  -4  -6  178.78    8.30
  -4  -4   6  175.18    7.50
   4  -4  -6  193.38    9.00
  -4  -4   6  171.38    7.40
  -4   4   6  188.08    8.30
  -4   4   6  167.68    8.20
  -4   4   6  161.88    9.00
  -3  -4   6  108.39    5.30
   3  -4  -6  122.99    6.30
   3  -4  -6  109.09    5.90
  -3  -4   6  110.09    5.30
  -3   4   6  114.59    5.80
   3   4  -6  111.99    4.60
  -3   4   6  107.19    6.30
  -3   4   6  112.19    5.90
  -2  -4   6  223.28    9.20
   2  -4  -6  210.48    9.40
  -2  -4   6  207.28    9.00
  -2   4   6  225.08    9.50
  -2   4   6  214.68    9.70
  -2   4   6  225.28    9.40
   2   4  -6  222.78    8.90
   2   4  -6  219.68    8.80
  -1  -4   6  622.44   24.00
   1  -4  -6  669.33   23.90
   1  -4  -6  626.64   24.10
  -1  -4   6  627.94   23.80
  -1   4   6  611.14   23.90
  -1   4   6  653.43   24.70
  -1   4   6  653.83   24.20
   1   4  -6  599.94   23.70
   1   4  -6  618.54   23.70
   0  -4   6 1015.60   35.90
   0  -4  -6  967.30   35.70
   0  -4   6  914.41   35.50
   0  -4  -6 1000.60   35.40
   0  -4   6 1023.20   35.60
   0   4   6  865.41   35.30
   0   4  -6  916.91   35.80
   0   4  -6  961.40   35.60
   1  -4   6  423.16   16.80
  -1  -4  -6  442.46   16.20
  -1  -4  -6  419.66   16.50
   1  -4   6  431.16   16.80
   1  -4   6  424.76   16.60
  -1   4  -6  408.66   16.60
  -1   4  -6  374.56   16.90
   1   4   6  403.26   16.20
   2  -4   6  441.86   17.50
   2  -4   6  451.55   18.40
  -2  -4  -6  442.76   17.40
  -2   4  -6  441.16   17.70
   2   4   6  439.06   17.00
  -2   4  -6  429.56   18.50
  -3  -4  -6  144.49    6.80
  -3  -4  -6  134.59    7.10
   3  -4   6  143.49    8.90
   3  -4   6  146.39    7.50
   3   4   6  136.59    6.40
  -3   4  -6  145.59    7.90
  -4  -4  -6   62.49    4.20
   4  -4   6   64.39    6.70
   4  -4   6   70.19    5.20
  -4  -4  -6   63.49    4.80
  -4   4  -6   71.79    5.70
   4   4   6   60.29    3.60
   5  -4   6  122.89    7.00
   5  -4   6  114.29    9.00
  -5  -4  -6  119.79    6.50
   5   4   6  110.59    9.30
  -5   4  -6  112.39    7.30
  -6  -4  -6   38.50    4.40
   6  -4   6   44.00    7.40
   6   4   6   43.90    7.30
  -6   4  -6   47.70    5.90
   7  -5  -6   13.50    4.40
  -7   5   6   10.90    3.10
   7   5  -6   17.40    3.80
  -6  -5   6  222.98    8.70
   6  -5  -6  248.28   12.00
  -6  -5   6  213.88    8.70
  -6   5   6  226.58   10.70
   6   5  -6  215.98   11.60
  -5  -5   6   73.59    3.90
  -5  -5   6   76.69    3.90
   5  -5  -6   73.29    5.30
   5  -5  -6   82.79    6.60
  -5   5   6   67.89    5.60
  -4  -5   6   41.40    3.10
  -4  -5   6   34.80    3.00
   4  -5  -6   37.40    4.30
   4  -5  -6   45.20    5.10
  -4   5   6   39.70    4.60
  -4   5   6   35.20    4.30
   3  -5  -6  243.68   10.90
  -3  -5   6  232.48   10.00
   3  -5  -6  260.87   11.20
   3   5  -6  244.28    9.40
  -3   5   6  240.18   10.70
   3   5  -6  260.57   10.30
  -3   5   6  231.98   11.40
   2  -5  -6  202.78    9.30
  -2  -5   6  190.38    8.60
  -2  -5   6  194.98    8.70
  -2   5   6  201.98    9.40
   2   5  -6  202.18    8.20
  -2   5   6  198.68    9.00
   2   5  -6  203.78    8.70
  -1  -5   6  167.98    7.90
  -1  -5   6  167.88    7.80
   1  -5  -6  176.48    8.20
   1   5  -6  164.38    7.50
   1   5  -6  165.18    7.80
  -1   5   6  172.78    7.90
  -1   5   6  178.68    8.10
   0  -5   6  483.55   18.90
   0  -5   6  514.85   18.60
   0  -5  -6  474.25   18.30
   0  -5   6  477.15   18.60
   0  -5  -6  472.85   18.70
   0   5  -6  455.05   18.40
   0   5  -6  430.06   18.80
   0   5   6  465.35   18.30
   1  -5   6  522.15   20.60
   1  -5   6  559.74   21.00
  -1  -5  -6  513.55   20.50
  -1  -5  -6  557.34   20.30
  -1   5  -6  487.15   21.10
   1   5   6  526.25   20.20
  -1   5  -6  512.05   20.60
  -2  -5  -6   52.79    4.30
   2  -5   6   55.49    5.30
   2  -5   6   51.89    4.40
  -2  -5  -6   51.39    3.90
  -2   5  -6   52.09    4.70
   2   5   6   51.19    3.70
  -2   5  -6   47.40    4.80
  -3  -5  -6  164.68    7.50
   3  -5   6  156.48    8.10
  -3  -5  -6  153.08    7.80
   3  -5   6  165.48    9.60
  -3   5  -6  147.79    8.20
   3   5   6  146.29    6.90
   4  -5   6    8.30    2.70
   4  -5   6    8.60    3.90
  -4  -5  -6    8.50    2.10
  -4   5  -6    7.40    2.80
   5  -5   6    4.40    3.80
   5  -5   6    7.70    4.30
  -5  -5  -6    5.30    2.00
  -5   5  -6    2.60    2.90
   6  -5   6  127.69   10.60
  -6  -5  -6  123.69    7.20
   6   5   6  134.19   11.60
  -6   5  -6  133.79    8.60
  -6  -6   6   26.50    2.40
   6  -6  -6   37.70    6.40
   6   6  -6   23.20    4.10
  -6   6   6   24.10    3.80
   5  -6  -6  228.58   11.00
   5  -6  -6  228.88   11.60
  -5  -6   6  194.98    9.00
  -5  -6   6  211.98    8.80
  -5   6   6  207.78   10.40
   4  -6  -6   44.30    5.60
  -4  -6   6   39.70    3.40
   4  -6  -6   39.50    4.30
  -4  -6   6   37.40    3.30
  -4   6   6   35.20    4.30
   4   6  -6   35.70    4.00
   3  -6  -6   23.70    3.30
  -3  -6   6   21.20    2.50
   3   6  -6   21.60    2.10
   3   6  -6   30.60    3.40
  -3   6   6   21.30    3.10
  -2  -6   6  178.98    8.40
   2  -6  -6  183.78    9.20
  -2  -6   6  186.28    8.60
   2   6  -6  184.58    7.90
   2   6  -6  199.28    8.70
  -2   6   6  177.68    8.70
   1  -6  -6  140.89    7.50
  -1  -6   6  138.79    7.10
  -1  -6   6  139.99    7.30
   1   6  -6  142.19    6.70
   1   6  -6  140.99    7.30
   0  -6  -6   11.40    2.20
   0  -6   6   10.70    2.50
   0  -6  -6    6.90    2.40
   0  -6   6   11.20    2.40
   0  -6   6    8.00    2.40
   0   6  -6    8.00    2.30
   0   6  -6    7.80    2.20
   0   6   6   12.50    2.20
   1  -6   6  159.98    8.30
   1  -6   6  180.38    8.70
  -1  -6  -6  165.98    7.70
  -1  -6  -6  160.98    8.30
  -1   6  -6  154.08    7.90
  -1   6  -6  155.78    8.80
   1   6   6  170.38    7.80
   2  -6   6  160.48    8.30
  -2  -6  -6  168.98    7.60
  -2  -6  -6  154.78    8.10
   2  -6   6  170.28    9.20
  -2   6  -6  150.58    8.10
   2   6   6  151.68    7.40
   3  -6   6   16.90    3.80
   3  -6   6   14.80    3.10
  -3  -6  -6   11.90    2.50
  -3  -6  -6   17.60    2.90
  -3   6  -6   15.00    3.20
   4  -6   6   33.80    3.90
  -4  -6  -6   29.70    4.10
   4  -6   6   36.20    5.90
  -4   6  -6   38.50    5.30
   5  -6   6  130.89    9.90
  -5  -6  -6  118.29    7.10
  -5   6  -6  134.09    8.50
  -5  -7   6   -0.10    1.60
   5  -7  -6   -1.50    3.70
  -5   7   6    0.00    2.80
   4  -7  -6   23.50    3.60
  -4  -7   6   18.70    2.40
  -4   7   6   18.60    3.40
  -3  -7   6  276.57   12.00
   3  -7  -6  286.67   13.10
   3   7  -6  286.37   12.40
  -3   7   6  273.37   12.60
   2  -7  -6  122.19    7.50
  -2  -7   6  117.19    6.60
  -2  -7   6  111.69    6.70
   2   7  -6  120.89    6.90
  -2   7   6  114.79    6.80
   2   7  -6  114.69    5.80
   1  -7  -6   56.09    5.40
  -1  -7   6   53.29    4.90
  -1  -7   6   54.39    4.90
   1   7  -6   57.69    5.00
   1   7  -6   56.59    4.20
   0  -7   6  386.76   16.70
   0  -7  -6  360.16   15.50
   0  -7   6  362.16   15.20
   0   7  -6  346.97   14.80
   0   7   6  341.57   14.70
  -1  -7  -6   63.59    4.60
  -1  -7  -6   64.99    5.40
   1  -7   6   64.39    5.20
  -1   7  -6   62.59    5.20
   1   7   6   62.59    4.60
   2  -7   6   47.40    5.90
  -2  -7  -6   46.80    4.90
   2  -7   6   41.00    4.80
   2   7   6   47.00    4.00
  -2   7  -6   38.00    4.70
   3  -7   6    8.10    3.00
  -3  -7  -6    8.40    2.50
   3  -7   6    9.70    3.90
  -3   7  -6    7.10    2.80
  -4  -7  -6   22.00    3.20
   4  -7   6   22.60    3.60
   4  -7   6   22.00    5.00
  -4   7  -6   22.70    3.70
   5  -7   6    5.70    4.50
  -5  -7  -6    6.80    2.40
  -5   7  -6    3.90    3.40
  -5  -8   6   30.90    3.70
   5  -8  -6   33.80    5.40
  -5   8   6   22.20    4.00
   4  -8  -6   46.80    5.90
  -4  -8   6   38.10    4.40
  -4   8   6   36.80    4.50
  -3  -8   6  101.99    6.60
   3  -8  -6  113.59    7.90
  -3   8   6  107.79    7.20
   2  -8  -6   23.60    4.00
  -2  -8   6   18.40    3.00
  -2   8   6   23.10    3.70
  -1  -8   6   93.09    6.40
   1  -8  -6  100.69    7.10
   1   8  -6   90.29    6.00
   0  -8   6    1.20    2.60
   0  -8  -6    6.20    2.80
   0   8  -6    2.80    2.20
   0   8   6    4.40    2.30
  -1  -8  -6  183.98    9.50
   1  -8   6  177.88    9.30
   1  -8   6  188.68   10.10
   1   8   6  164.68    8.50
  -1   8  -6  171.28    9.10
   2  -8   6   81.79    6.70
  -2  -8  -6   74.09    6.10
   2  -8   6   70.69    6.50
  -2   8  -6   72.69    6.10
   3  -8   6   46.50    6.90
   3  -8   6   44.90    5.70
  -3  -8  -6   41.70    5.10
  -3   8  -6   44.00    5.60
   4  -8   6   16.90    3.60
  -4  -8  -6   14.50    3.10
   4  -8   6   18.30    5.20
  -4   8  -6   15.90    3.70
   4  -9  -6   49.30    6.50
  -4  -9   6   40.00    5.00
  -4   9   6   45.90    6.30
  -3  -9   6    2.50    2.60
   3  -9  -6   -0.80    3.00
  -3   9   6    0.10    2.80
  -2  -9   6  121.49    7.40
   2  -9  -6  121.59    8.30
  -2   9   6   94.29    7.40
  -1  -9   6    1.10    2.70
   1  -9  -6    0.30    2.90
   0  -9  -6   -3.60    2.60
   0  -9   6   -2.40    2.70
   0   9   6   -4.50    2.50
   1  -9   6   42.10    5.70
  -1  -9  -6   42.20    5.60
  -1   9  -6   33.90    4.90
  -2  -9  -6   17.90    3.70
   2  -9   6   15.00    4.50
   2  -9   6   18.20    3.80
  -2   9  -6   13.90    3.30
   3  -9   6   27.30    5.10
   3  -9   6   28.90    4.50
  -3  -9  -6   28.40    4.10
  -3   9  -6   29.00    4.20
   2 -10  -6    8.90    3.60
  -2 -10   6   10.80    3.30
  -2  10   6    0.00    3.10
   1 -10  -6  165.28   10.20
  -1 -10   6  155.58    9.50
   0 -10  -6    7.90    3.60
   0 -10   6    6.10    3.50
   1 -10   6  154.28    9.80
  -1 -10  -6  148.79    9.80
   7   0  -7   11.50    3.20
  -7   0   7   12.60    2.00
   6   0  -7   11.10    2.80
  -6   0   7   14.70    1.90
  -6   0   7   21.00    2.90
  -5   0   7  847.02   31.40
   5   0  -7  873.01   30.80
  -5   0   7  840.12   31.30
   5   0  -7  824.82   32.00
   4   0  -7   23.70    2.70
  -4   0   7   26.30    2.70
   4   0  -7   28.90    2.40
  -3   0   7   50.99    3.20
   3   0  -7   54.39    2.60
  -3   0   7   56.69    3.30
   3   0  -7   54.29    3.20
  -2   0   7  750.22   26.80
  -2   0   7  748.73   26.70
   2   0  -7  689.63   26.70
  -2   0   7  682.43   25.70
   1   0  -7 6770.92  230.88
  -1   0   7 5433.26  228.98
   1   0  -7 6592.54  231.98
  -1   0   7 6879.71  230.78
  -1   0   7 6384.46  230.68
   0   0  -7   50.49    3.00
   0   0   7   56.19    3.10
   0   0   7   47.90    3.20
   0   0   7   47.10    3.10
   0   0  -7   43.70    3.10
  -1   0  -7   -0.70    1.10
  -1   0  -7    0.40    0.90
   1   0   7    0.10    1.00
   1   0   7    0.70    1.00
   1   0   7   -0.70    1.00
   2   0   7  509.85   21.30
  -2   0  -7  560.44   20.20
  -2   0  -7  524.25   20.50
   2   0   7  520.85   20.20
  -3   0  -7    7.10    1.80
   3   0   7    9.30    1.80
  -3   0  -7    9.80    1.70
   3   0   7    7.20    2.40
  -4   0  -7   32.40    3.60
   4   0   7   31.20    3.30
   4   0   7   32.80    5.20
  -4   0  -7   31.10    4.00
   5   0   7   92.39    8.20
  -5   0  -7   96.39    6.40
  -6   0  -7   40.30    5.10
   6   0   7   44.00    7.00
   7  -1  -7   22.30    3.90
  -7  -1   7   29.80    3.00
   7   1  -7   30.20    4.90
  -6  -1   7   78.09    4.30
   6  -1  -7   69.59    5.90
  -6  -1   7   69.29    4.00
   6   1  -7   68.29    5.60
  -6   1   7   68.19    5.20
  -5  -1   7 1632.64   58.19
   5  -1  -7 1654.73   58.29
  -5  -1   7 1624.14   58.29
   5  -1  -7 1640.14   59.09
  -5   1   7 1624.14   59.59
   5   1  -7 1578.94   58.99
  -5   1   7 1435.26   58.39
  -5   1   7 1662.93   58.49
   4  -1  -7  965.10   33.80
  -4  -1   7  937.21   33.60
  -4  -1   7  923.71   33.60
   4  -1  -7  952.40   33.90
  -4   1   7  855.61   34.10
  -4   1   7  895.31   33.70
   4   1  -7  914.81   33.20
   4   1  -7  871.21   33.60
  -4   1   7  898.41   33.80
   3  -1  -7   86.79    4.40
   3  -1  -7   90.89    4.00
  -3  -1   7   83.29    4.20
  -3  -1   7   81.89    4.20
  -3   1   7   88.59    4.40
  -3   1   7   77.89    4.20
   3   1  -7   81.89    4.10
   3   1  -7   83.29    3.40
  -3   1   7   84.09    4.30
   2  -1  -7  789.72   28.70
  -2  -1   7  782.92   28.50
  -2  -1   7  773.22   28.60
   2   1  -7  731.33   28.50
  -2   1   7  730.13   28.10
  -2   1   7  776.22   28.60
  -2   1   7  803.12   28.70
  -1  -1   7 1486.65   54.69
  -1  -1   7 1553.64   55.49
   1  -1  -7 1446.06   55.39
  -1  -1   7 1462.15   55.29
   1  -1  -7 1569.24   55.19
   1   1  -7 1501.35   55.39
  -1   1   7 1526.25   55.29
   1   1  -7 1574.34   55.19
  -1   1   7 1578.74   55.49
   0  -1  -7  385.46   14.40
   0  -1  -7  364.46   14.60
   0  -1   7  379.96   14.60
   0  -1   7  361.36   14.30
   0  -1   7  367.16   14.50
   0   1   7  366.46   14.50
   0   1  -7  370.16   14.60
   0   1   7  365.96   14.40
   0   1  -7  378.26   14.40
  -1  -1  -7  155.58    6.50
   1  -1   7  159.78    6.90
  -1  -1  -7  146.49    6.80
   1  -1   7  145.79    7.00
   1  -1   7  147.59    6.60
  -1   1  -7  148.49    6.60
   1   1   7  148.09    6.90
  -1   1  -7  140.39    6.80
   1   1   7  133.69    6.50
  -2  -1  -7   26.60    2.50
   2  -1   7   22.80    3.10
  -2  -1  -7   25.30    2.80
   2  -1   7   23.40    2.50
  -2   1  -7   21.40    2.90
  -2   1  -7   23.60    2.50
   2   1   7   21.30    3.30
   2   1   7   18.90    2.30
  -3  -1  -7  187.08    8.00
  -3  -1  -7  180.68    8.30
   3  -1   7  177.58    9.50
   3  -1   7  180.38    8.10
   3   1   7  178.28    7.90
  -3   1  -7  183.58    8.10
   3   1   7  173.48    9.60
  -3   1  -7  177.38    8.50
  -4  -1  -7   48.00    3.80
   4  -1   7   40.60    3.80
  -4  -1  -7   42.80    4.40
   4  -1   7   36.20    5.50
   4   1   7   44.10    3.50
   4   1   7   38.90    5.70
  -4   1  -7   36.90    4.40
   5  -1   7   38.90    6.40
  -5  -1  -7   43.60    4.60
  -5   1  -7   36.00    5.00
   5   1   7   36.70    6.20
   6  -1   7   16.30    4.60
  -6  -1  -7   12.40    2.80
   6   1   7   15.50    4.60
  -6   1  -7   15.00    3.10
   7  -2  -7   46.40    6.00
  -7  -2   7   45.70    3.00
   7   2  -7   39.00    5.40
   6  -2  -7  285.77   12.90
  -6  -2   7  279.27   11.00
  -6  -2   7  274.27   10.90
  -6   2   7  280.87   16.70
   6   2  -7  266.67   12.50
  -6   2   7  283.37   11.90
   5  -2  -7   26.10    3.00
  -5  -2   7   21.00    2.50
   5  -2  -7   24.30    4.10
  -5  -2   7   19.20    2.70
  -5   2   7   21.30    3.20
  -5   2   7   28.00    3.10
   5   2  -7   26.10    3.50
  -4  -2   7   56.89    3.50
   4  -2  -7   65.69    4.30
   4  -2  -7   67.19    3.90
  -4  -2   7   56.59    3.60
   4   2  -7   58.29    3.70
   4   2  -7   59.69    2.60
  -4   2   7   67.09    4.00
  -4   2   7   54.59    4.30
   3  -2  -7  100.49    4.90
   3  -2  -7   96.59    5.00
  -3  -2   7   94.29    4.70
   3   2  -7  104.59    4.50
  -3   2   7  101.39    5.10
   3   2  -7   91.59    4.10
  -3   2   7  106.39    5.10
  -3   2   7   90.89    5.00
  -2  -2   7    6.70    1.30
   2  -2  -7    6.90    1.50
  -2   2   7    9.10    1.50
  -2   2   7   10.20    1.50
  -2   2   7   10.60    1.80
   2   2  -7   10.70    1.40
   1  -2  -7  799.62   29.70
  -1  -2   7  772.62   29.80
   1  -2  -7  789.12   30.00
  -1  -2   7  837.72   30.00
  -1   2   7  814.12   29.90
  -1   2   7  802.62   29.90
   1   2  -7  756.62   29.10
  -1   2   7  844.92   29.60
   1   2  -7  809.02   29.90
   0  -2   7  911.31   33.70
   0  -2   7  968.40   34.10
   0  -2  -7  981.30   33.80
   0  -2   7  910.01   33.90
   0  -2  -7  858.71   34.00
   0   2  -7  905.21   33.80
   0   2  -7  952.30   34.10
   0   2   7  833.42   33.70
   0   2   7  947.61   33.90
   0   2  -7  888.11   33.70
   1  -2   7  143.69    7.00
  -1  -2  -7  138.99    6.80
   1  -2   7  154.38    6.90
  -1  -2  -7  164.28    6.60
   1  -2   7  148.19    6.80
   1   2   7  136.39    6.50
  -1   2  -7  136.39    7.00
  -1   2  -7  139.39    6.90
  -1   2  -7  144.09    6.50
   2  -2   7   18.00    2.20
   2  -2   7   14.20    2.50
  -2  -2  -7   13.40    2.00
  -2  -2  -7   16.60    2.20
   2   2   7   15.40    2.20
  -2   2  -7   18.20    2.50
  -2   2  -7   14.90    2.50
  -2   2  -7   17.70    2.30
   3  -2   7  134.69    8.40
   3  -2   7  145.59    7.00
  -3  -2  -7  152.38    6.80
  -3  -2  -7  136.59    7.00
  -3   2  -7  133.49    8.10
   3   2   7  141.59    6.50
  -3   2  -7  137.59    7.30
  -3   2  -7  146.49    7.00
   3   2   7  143.19    8.60
  -4  -2  -7  425.06   18.00
  -4  -2  -7  490.55   17.80
   4  -2   7  426.06   20.00
   4  -2   7  468.15   18.00
   4   2   7  446.36   17.40
  -4   2  -7  456.05   18.10
   4   2   7  435.56   20.30
  -4   2  -7  442.26   18.50
   5  -2   7   62.89    7.10
  -5  -2  -7   66.49    5.10
   5   2   7   57.09    7.00
  -5   2  -7   54.39    5.60
  -6  -2  -7   -0.10    2.10
   6  -2   7   -0.50    3.70
   6   2   7    1.00    3.60
  -6   2  -7    1.10    2.50
   7  -3  -7    0.50    3.20
  -7  -3   7    0.90    1.00
  -7  -3   7    0.80    1.00
   7   3  -7   -1.70    2.50
  -7   3   7   -1.60    2.30
   6  -3  -7   -2.40    2.60
  -6  -3   7    0.10    1.00
  -6  -3   7    1.20    1.20
  -6   3   7   -1.50    2.00
   6   3  -7    1.70    2.10
  -5  -3   7   83.09    4.20
  -5  -3   7   83.09    4.30
   5  -3  -7   89.09    6.10
   5  -3  -7   86.09    5.10
  -5   3   7   81.29    5.30
  -5   3   7   82.99    5.10
  -5   3   7   78.89    6.10
   5   3  -7   81.99    5.30
   4  -3  -7  759.72   27.10
   4  -3  -7  722.83   26.90
  -4  -3   7  703.53   26.20
  -4  -3   7  698.93   26.30
   4   3  -7  656.03   26.50
  -4   3   7  645.74   27.40
  -4   3   7  733.53   26.80
  -4   3   7  725.73   26.80
  -3  -3   7  102.59    5.00
   3  -3  -7  109.89    5.60
   3  -3  -7  100.69    5.50
   3   3  -7  102.29    4.60
  -3   3   7  103.09    5.30
   3   3  -7  109.49    4.50
  -3   3   7   93.19    5.50
  -2  -3   7  201.58    8.90
   2  -3  -7  204.08    9.20
  -2  -3   7  221.98    9.10
  -2   3   7  220.58    9.20
  -2   3   7  210.78    9.10
   2   3  -7  209.08    8.30
   2   3  -7  213.48    8.70
  -2   3   7  220.78    9.20
  -1  -3   7  711.43   26.10
   1  -3  -7  683.13   26.10
  -1  -3   7  683.83   25.90
  -1   3   7  700.73   25.90
   1   3  -7  680.43   25.90
   1   3  -7  642.44   25.40
  -1   3   7  721.73   25.90
  -1   3   7  689.43   25.90
   0  -3   7  359.86   13.60
   0  -3   7  346.37   14.00
   0  -3  -7  354.26   13.70
   0  -3   7  329.97   13.80
   0  -3  -7  341.37   14.00
   0   3  -7  327.17   13.70
   0   3   7  357.46   13.80
   0   3  -7  339.17   13.90
   1  -3   7  315.07   12.70
   1  -3   7  301.77   12.40
   1  -3   7  297.17   12.60
  -1  -3  -7  295.37   12.40
  -1  -3  -7  302.77   12.00
  -1   3  -7  288.07   12.70
  -1   3  -7  288.67   12.50
   1   3   7  305.27   12.10
   2  -3   7   76.49    5.50
   2  -3   7   74.59    4.90
  -2  -3  -7   71.49    4.70
  -2  -3  -7   84.39    4.50
  -2   3  -7   75.29    5.30
   2   3   7   77.09    4.30
  -2   3  -7   77.59    5.50
  -2   3  -7   79.59    5.20
  -3  -3  -7   69.29    4.90
  -3  -3  -7   77.69    4.70
   3  -3   7   81.89    5.10
   3  -3   7   74.69    6.10
  -3   3  -7   74.89    5.60
   3   3   7   70.79    4.30
  -3   3  -7   80.59    5.00
   4  -3   7   72.69    5.30
  -4  -3  -7   68.29    5.10
  -4  -3  -7   78.29    4.90
   4  -3   7   70.19    6.80
  -4   3  -7   73.99    5.90
   4   3   7   67.19    4.20
  -4   3  -7   77.29    5.40
   4   3   7   63.29    7.00
   5  -3   7    0.00    3.30
  -5  -3  -7    5.40    2.20
  -5   3  -7    2.20    2.70
   5   3   7    3.80    3.80
   6  -3   7    6.00    4.20
  -6  -3  -7    6.20    2.40
   6   3   7    7.90    4.20
  -6   3  -7    7.00    3.00
  -7  -4   7   11.90    1.40
   7  -4  -7   12.70    4.10
  -7  -4   7   14.30    1.40
  -7   4   7   11.30    3.10
  -6  -4   7   97.09    4.50
  -6  -4   7   95.49    4.60
   6  -4  -7  107.29    7.70
   6   4  -7   90.49    6.50
  -6   4   7  105.29    6.50
  -5  -4   7   87.19    4.40
   5  -4  -7   87.49    5.40
  -5  -4   7   85.69    4.30
   5  -4  -7   93.19    6.40
   5   4  -7   78.89    5.60
  -5   4   7   81.79    5.70
   4  -4  -7   43.50    4.40
   4  -4  -7   36.00    3.90
  -4  -4   7   36.40    3.10
  -4  -4   7   38.70    3.00
  -4   4   7   30.20    4.10
  -4   4   7   35.40    4.20
  -4   4   7   36.30    3.70
   3  -4  -7  121.09    6.60
  -3  -4   7  120.09    6.00
   3   4  -7  134.49    5.70
   3   4  -7  126.29    5.30
  -3   4   7  128.99    6.40
  -3   4   7  119.99    6.80
  -2  -4   7   30.70    2.90
  -2  -4   7   26.10    2.80
   2  -4  -7   33.60    3.40
   2   4  -7   30.10    2.50
  -2   4   7   36.20    3.30
   2   4  -7   30.10    2.60
  -2   4   7   25.10    2.80
  -2   4   7   31.60    3.20
   1  -4  -7  108.09    6.00
  -1  -4   7  107.99    5.70
  -1  -4   7  106.29    5.70
   1   4  -7  106.69    5.50
  -1   4   7  113.09    5.60
   1   4  -7  103.89    5.40
  -1   4   7  106.09    5.80
   0  -4  -7 1332.97   49.00
   0  -4   7 1441.16   48.70
   0  -4   7 1219.38   48.70
   0  -4   7 1382.06   49.10
   0  -4  -7 1390.06   48.60
   0   4   7 1282.27   48.60
   0   4  -7 1253.87   48.90
   0   4  -7 1304.17   48.80
   1  -4   7  641.24   24.30
  -1  -4  -7  630.74   24.30
   1  -4   7  636.24   24.50
  -1  -4  -7  686.13   24.00
  -1   4  -7  578.34   24.60
  -1   4  -7  619.94   24.40
   1   4   7  618.74   23.90
   2  -4   7   29.70    3.70
  -2  -4  -7   36.50    3.70
  -2  -4  -7   43.20    3.50
   2  -4   7   39.50    4.60
  -2   4  -7   32.60    4.30
  -2   4  -7   29.10    3.90
   2   4   7   37.00    3.10
  -3  -4  -7  149.29    7.60
   3  -4   7  156.88    7.80
  -3  -4  -7  151.38    7.20
   3  -4   7  148.29    8.80
  -3   4  -7  135.49    8.10
   3   4   7  139.89    6.80
   4  -4   7   48.60    6.70
   4  -4   7   50.59    4.90
  -4  -4  -7   48.60    4.50
  -4  -4  -7   52.09    4.60
  -4   4  -7   48.50    5.50
   5  -4   7    1.80    3.50
  -5  -4  -7    1.00    1.90
   5   4   7   -3.70    3.30
  -5   4  -7   -1.40    2.60
   6  -4   7   20.20    5.30
  -6  -4  -7   20.10    3.10
   6   4   7   20.60    5.30
  -6   4  -7   21.80    3.80
   6  -5  -7   50.39    6.10
  -6  -5   7   34.50    2.80
  -6  -5   7   41.40    3.00
   6   5  -7   38.70    5.20
  -6   5   7   36.40    5.20
   5  -5  -7   73.79    6.10
   5  -5  -7   65.19    5.30
  -5  -5   7   64.49    3.90
  -5  -5   7   68.79    3.90
   5   5  -7   60.79    5.30
  -5   5   7   60.59    5.50
   4  -5  -7  390.16   15.70
  -4  -5   7  346.07   14.30
   4  -5  -7  343.77   15.20
  -4  -5   7  348.77   14.20
   4   5  -7  375.46   14.50
  -4   5   7  361.56   15.20
  -3  -5   7   75.09    4.70
   3  -5  -7   78.29    5.50
  -3   5   7   75.19    5.50
   3   5  -7   72.79    3.80
  -3   5   7   77.29    5.70
   3   5  -7   83.39    4.50
   2  -5  -7   72.29    5.20
  -2  -5   7   76.39    4.70
  -2  -5   7   76.09    4.80
   2   5  -7   73.89    4.40
   2   5  -7   72.99    4.10
  -2   5   7   75.89    5.20
  -1  -5   7   60.29    4.40
   1  -5  -7   57.69    4.50
  -1  -5   7   54.69    4.30
  -1   5   7   56.69    4.60
   1   5  -7   59.29    4.00
  -1   5   7   74.79    4.70
   1   5  -7   63.99    4.20
   0  -5  -7  425.76   17.00
   0  -5   7  429.66   17.20
   0  -5  -7  420.06   16.50
   0  -5   7  395.26   16.70
   0  -5   7  460.15   16.80
   0   5  -7  400.26   16.70
   0   5   7  420.16   16.70
   0   5  -7  396.06   17.00
   1  -5   7  136.79    7.30
   1  -5   7  151.28    7.60
  -1  -5  -7  143.59    6.90
  -1  -5  -7  139.99    7.40
   1   5   7  146.49    7.00
  -1   5  -7  135.99    7.70
  -1   5  -7  134.59    7.40
   2  -5   7   73.89    6.00
   2  -5   7   63.89    5.30
  -2  -5  -7   62.89    5.00
  -2   5  -7   61.89    5.50
   2   5   7   69.39    4.30
  -3  -5  -7   39.00    4.10
   3  -5   7   34.40    4.50
  -3  -5  -7   42.70    4.50
   3  -5   7   46.90    5.60
   3   5   7   47.00    3.50
  -3   5  -7   38.80    4.30
   4  -5   7   43.30    6.00
   4  -5   7   48.50    5.00
  -4  -5  -7   40.40    4.30
  -4   5  -7   39.80    4.40
  -5  -5  -7   10.90    2.50
   5  -5   7   10.80    4.50
  -5   5  -7    9.10    3.20
  -6  -6   7   96.19    4.80
   6  -6  -7  111.39    8.40
   6   6  -7   96.39    9.10
  -6   6   7   93.19    7.10
   5  -6  -7   17.80    4.00
  -5  -6   7   12.70    2.00
  -5   6   7   15.80    3.20
  -4  -6   7   66.39    4.40
   4  -6  -7   64.09    5.50
  -4  -6   7   63.09    4.30
  -4   6   7   56.69    5.50
   4   6  -7   60.89    4.60
  -3  -6   7  396.16   16.10
   3  -6  -7  400.06   17.00
   3   6  -7  408.06   15.40
   3   6  -7  409.66   16.20
  -3   6   7  397.76   16.80
  -2  -6   7   71.49    5.10
   2  -6  -7   72.89    5.80
  -2  -6   7   79.39    5.20
   2   6  -7   81.59    5.10
   2   6  -7   80.49    4.50
  -1  -6   7   40.50    4.40
   1  -6  -7   47.80    4.50
  -1  -6   7   48.00    4.30
   1   6  -7   48.10    4.00
   1   6  -7   49.80    4.20
  -1   6   7   45.80    4.60
   0  -6   7  132.69    7.50
   0  -6  -7  132.89    7.70
   0  -6   7  138.09    7.70
   0  -6   7  155.98    7.50
   0   6  -7  141.79    7.30
   0   6   7  145.19    7.00
   0   6  -7  136.59    7.80
  -1  -6  -7   84.59    6.00
  -1  -6  -7   86.39    5.30
   1  -6   7   80.89    6.00
   1   6   7   85.09    5.20
  -1   6  -7   82.89    6.50
  -1   6  -7   81.29    5.70
   2  -6   7   34.70    4.90
   2  -6   7   41.80    5.60
  -2  -6  -7   40.80    4.60
  -2  -6  -7   37.00    3.80
   2   6   7   39.50    3.60
  -2   6  -7   38.20    4.90
  -3  -6  -7   71.29    5.80
   3  -6   7   80.99    6.30
   3  -6   7   79.09    6.80
  -3   6  -7   77.09    6.30
   4  -6   7   40.70    6.80
   4  -6   7   40.40    5.20
  -4  -6  -7   46.90    4.70
  -4   6  -7   40.50    5.40
  -5  -6  -7    6.50    2.50
   5  -6   7    9.30    4.70
  -5   6  -7    6.70    3.40
  -5  -7   7  105.19    5.70
   5  -7  -7  109.59    8.40
  -5   7   7  100.69    7.40
  -4  -7   7  102.69    6.00
   4  -7  -7  111.59    7.30
  -4   7   7  102.49    6.90
   3  -7  -7   83.29    6.70
  -3  -7   7   84.29    5.60
   3   7  -7   82.99    5.70
  -3   7   7   83.59    6.60
   2  -7  -7   48.20    5.20
  -2  -7   7   47.50    4.70
   2   7  -7   42.40    4.90
   2   7  -7   44.60    4.50
  -1  -7   7  138.09    7.80
  -1  -7   7  150.38    8.00
   1  -7  -7  147.39    8.00
  -1   7   7  132.89    7.70
   1   7  -7  143.89    7.10
   1   7  -7  131.59    7.80
   0  -7  -7  117.69    7.30
   0  -7   7  116.39    7.20
   0   7  -7  107.29    6.60
   0   7   7  117.39    6.60
  -1  -7  -7   77.69    5.90
   1  -7   7   72.89    5.80
  -1  -7  -7   81.69    6.40
   1  -7   7   76.99    6.30
   1   7   7   79.49    5.30
  -1   7  -7   72.59    5.80
   2  -7   7   89.49    6.60
  -2  -7  -7   91.29    6.50
   2  -7   7   95.29    7.40
  -2   7  -7   75.79    6.40
   3  -7   7   22.10    4.40
  -3  -7  -7   26.30    3.50
   3  -7   7   19.20    3.30
  -3   7  -7   21.60    3.70
   4  -7   7   -1.90    3.60
  -4  -7  -7    0.50    2.30
   4  -7   7   -3.90    2.70
  -4   7  -7   -3.50    3.00
   4  -8  -7  222.58   11.60
  -4  -8   7  211.68   10.00
  -4   8   7  217.08   11.30
  -3  -8   7   39.30    4.80
   3  -8  -7   40.40    5.80
  -3   8   7   28.20    4.00
  -2  -8   7   33.50    4.70
   2  -8  -7   33.90    4.30
  -1  -8   7   21.00    3.40
   1  -8  -7   16.90    3.30
  -1   8   7   21.80    3.30
   0  -8   7   -3.30    2.50
   0  -8  -7    0.00    2.50
   0   8  -7   -4.00    2.00
   0   8   7   -2.40    2.00
   1  -8   7   20.60    3.90
  -1  -8  -7   24.10    3.80
   1  -8   7   19.00    3.50
  -1   8  -7   22.90    3.50
  -2  -8  -7    6.90    2.90
   2  -8   7   15.60    4.00
   2  -8   7    9.00    3.20
  -2   8  -7   10.90    3.00
   3  -8   7   33.60    5.90
   3  -8   7   27.00    4.00
  -3  -8  -7   25.10    3.70
  -3   8  -7   27.10    4.00
  -3  -9   7   16.60    3.20
   3  -9  -7   24.80    4.30
  -3   9   7   17.30    3.70
  -2  -9   7    4.80    2.90
   2  -9  -7    8.00    3.50
  -1  -9   7    5.70    2.90
   1  -9  -7    4.00    3.40
  -1   9   7    2.80    2.60
   0  -9   7  103.49    7.50
   0  -9  -7  110.49    8.00
   1  -9   7    2.10    3.00
  -1  -9  -7    4.90    3.10
  -1   9  -7    1.60    2.80
   2  -9   7   83.59    7.40
   2  -9   7   85.19    8.10
  -2  -9  -7   76.89    7.00
  -2   9  -7   75.99    7.00
  -1 -10   7    0.40    3.20
   0 -10  -7   -0.20    3.30
   0 -10   7    0.20    3.30
   7   0  -8   27.10    4.80
  -7   0   8   28.30    3.40
   6   0  -8    5.60    2.30
  -6   0   8    7.70    1.80
   5   0  -8    5.50    2.00
   5   0  -8    2.20    1.20
  -5   0   8    2.80    1.10
  -5   0   8    0.00    1.70
   4   0  -8  776.22   28.90
  -4   0   8  767.92   29.10
   4   0  -8  809.82   28.60
  -4   0   8  762.22   29.00
  -3   0   8   56.69    3.60
  -3   0   8   51.99    3.50
   3   0  -8   53.19    3.40
   2   0  -8   40.70    3.00
  -2   0   8   40.90    3.00
  -2   0   8   40.70    3.00
   1   0  -8  352.16   14.20
  -1   0   8  343.47   14.00
  -1   0   8  355.26   13.40
  -1   0   8  375.96   14.20
   0   0  -8    9.60    1.80
   0   0   8   12.30    1.80
   0   0   8   17.20    2.10
   0   0   8   14.80    1.90
   1   0   8  109.79    6.00
  -1   0  -8  126.59    5.60
   1   0   8  113.89    5.60
  -1   0  -8  104.59    5.80
   2   0   8   62.89    4.70
  -2   0  -8   62.69    4.40
  -2   0  -8   62.39    3.80
   2   0   8   63.69    4.00
   3   0   8   98.59    5.40
  -3   0  -8  104.99    5.50
   3   0   8   93.49    6.70
  -3   0  -8   90.39    5.60
   4   0   8   54.59    6.80
   4   0   8   51.99    4.40
  -4   0  -8   51.59    5.00
  -4   0  -8   58.99    4.60
   5   0   8    6.90    3.70
  -5   0  -8    8.40    2.60
   6   0   8    7.40    4.30
  -6   0  -8    3.00    2.50
  -7  -1   8   88.59    4.90
   7  -1  -8   80.99    6.60
   7   1  -8   83.89    6.50
  -7   1   8   83.09    5.30
  -6  -1   8   36.40    3.10
  -6  -1   8   32.00    3.30
   6  -1  -8   36.90    4.40
   6   1  -8   37.00    4.10
  -6   1   8   41.40    3.80
   5  -1  -8  400.06   15.40
  -5  -1   8  379.36   14.80
  -5  -1   8  375.16   14.80
   5  -1  -8  389.96   14.80
  -5   1   8  368.96   15.00
   5   1  -8  368.86   15.00
  -5   1   8  367.46   15.00
  -5   1   8  371.36   15.70
   4  -1  -8  165.58    7.00
  -4  -1   8  152.58    7.10
   4  -1  -8  164.88    7.20
  -4   1   8  158.28    7.30
   4   1  -8  152.28    6.70
  -4   1   8  160.88    7.30
  -4   1   8  147.69    7.20
   4   1  -8  159.88    6.50
   3  -1  -8    7.30    1.50
  -3  -1   8    8.50    1.60
  -3  -1   8    9.30    1.60
   3   1  -8    6.80    1.40
  -3   1   8    8.90    1.60
  -3   1   8    7.40    1.60
  -2  -1   8  243.98   10.00
  -2  -1   8  254.47   10.10
   2  -1  -8  236.08   10.10
  -2   1   8  241.98   10.10
  -2   1   8  228.78    9.30
   2   1  -8  246.18   10.00
  -2   1   8  243.08   10.10
  -1  -1   8   19.90    2.40
  -1  -1   8   21.30    1.20
  -1  -1   8   16.40    2.30
   1  -1  -8   16.30    2.10
  -1   1   8   18.70    2.50
  -1   1   8   19.70    2.40
   1   1  -8   17.50    2.50
   0  -1   8 1037.50   38.40
   0  -1   8 1076.79   38.60
   0  -1  -8 1102.49   38.30
   0  -1   8 1001.90   38.10
   0  -1  -8 1018.00   38.50
   0   1   8  968.90   38.30
   0   1  -8 1108.39   38.60
   0   1   8 1023.20   38.30
   0   1  -8 1008.40   38.50
   1  -1   8   43.00    3.40
   1  -1   8   42.80    3.40
  -1  -1  -8   36.00    3.50
  -1  -1  -8   46.30    3.30
   1   1   8   41.30    3.30
  -1   1  -8   51.49    3.30
  -1   1  -8   44.70    3.40
   2  -1   8   31.80    3.70
  -2  -1  -8   22.50    2.90
  -2  -1  -8   30.10    2.90
   2  -1   8   30.60    3.10
   2   1   8   27.10    2.80
   2   1   8   32.00    3.80
  -2   1  -8   30.50    2.90
  -2   1  -8   28.30    3.10
  -3  -1  -8   64.29    4.80
   3  -1   8   64.09    6.00
   3  -1   8   67.39    4.50
  -3  -1  -8   69.59    4.40
  -3   1  -8   74.89    4.60
   3   1   8   63.39    6.00
   3   1   8   67.59    4.30
  -3   1  -8   72.69    5.10
  -4  -1  -8  260.07   11.50
   4  -1   8  240.88   13.20
  -4  -1  -8  271.87   11.10
   4  -1   8  252.47   11.00
   4   1   8  237.88   13.20
  -4   1  -8  250.17   11.20
   4   1   8  254.97   10.80
  -4   1  -8  242.88   11.70
  -5  -1  -8    3.80    2.30
   5  -1   8    5.10    3.90
   5   1   8    3.30    3.60
  -5   1  -8    0.80    2.60
   6  -1   8    7.80    4.10
  -6  -1  -8    5.00    2.50
  -6   1  -8    5.60    2.70
   6   1   8    5.30    4.00
  -7  -2   8   74.09    4.20
   7  -2  -8   70.59    6.50
  -7   2   8   71.99    5.30
   6  -2  -8    6.70    2.80
  -6  -2   8    3.90    1.60
  -6  -2   8    4.80    1.40
  -6   2   8    4.10    2.40
   6   2  -8    2.90    2.10
  -6   2   8    6.60    2.20
   5  -2  -8   22.90    3.00
   5  -2  -8   17.30    2.80
  -5  -2   8   17.10    2.20
  -5  -2   8   19.40    2.10
  -5   2   8   27.90    3.60
  -5   2   8   23.90    3.10
   5   2  -8   23.60    3.00
  -5   2   8   19.80    3.60
  -4  -2   8  282.97   12.10
   4  -2  -8  322.07   12.40
  -4  -2   8  296.37   12.10
   4  -2  -8  304.37   12.50
   4   2  -8  295.97   11.60
  -4   2   8  291.97   12.70
  -4   2   8  313.17   12.50
   4   2  -8  312.57   11.50
  -4   2   8  302.07   12.50
  -3  -2   8  245.98   10.10
   3  -2  -8  249.38   10.30
  -3  -2   8  238.18    9.90
  -3   2   8  236.88   10.20
   3   2  -8  252.67    9.80
  -3   2   8  223.88   10.10
  -3   2   8  247.38   10.20
  -2  -2   8  696.63   26.60
   2  -2  -8  689.23   26.80
  -2  -2   8  756.72   26.80
  -2   2   8  692.83   26.70
  -2   2   8  726.43   26.80
  -2   2   8  697.73   26.40
   2   2  -8  712.83   26.60
  -1  -2   8  198.18    8.90
  -1  -2   8  208.98    9.00
   1  -2  -8  203.68    9.00
  -1  -2   8  223.38    7.80
  -1   2   8  214.88    8.50
  -1   2   8  197.68    8.90
   1   2  -8  191.68    8.90
  -1   2   8  201.58    8.90
   0  -2   8   49.50    3.70
   0  -2   8   45.00    3.10
   0  -2  -8   54.29    3.50
   0  -2  -8   45.30    3.80
   0  -2   8   44.40    3.50
   0   2  -8   52.79    3.30
   0   2  -8   56.09    3.90
   0   2   8   45.20    3.60
  -1  -2  -8   29.60    2.60
  -1  -2  -8   20.70    2.90
   1  -2   8   28.20    3.00
   1  -2   8   25.30    3.10
   1   2   8   22.90    2.90
  -1   2  -8   24.40    3.10
  -1   2  -8   24.50    3.20
   2  -2   8  176.98    8.10
  -2  -2  -8  177.88    7.70
   2  -2   8  171.08    8.80
  -2  -2  -8  158.88    7.90
  -2   2  -8  181.58    7.90
  -2   2  -8  169.78    8.70
  -2   2  -8  170.38    8.20
   2   2   8  158.98    7.60
  -3  -2  -8   15.90    2.50
  -3  -2  -8   20.50    2.50
   3  -2   8   23.70    4.30
   3  -2   8   26.70    3.60
   3   2   8   23.60    3.00
   3   2   8   27.20    4.50
  -3   2  -8   19.00    2.90
  -3   2  -8   29.50    3.50
  -4  -2  -8    9.70    2.30
   4  -2   8    9.40    2.50
  -4  -2  -8    7.90    2.50
   4  -2   8    5.60    3.50
   4   2   8    7.70    1.90
  -4   2  -8    3.90    2.60
   4   2   8    6.60    3.70
  -4   2  -8   10.80    2.60
  -5  -2  -8   70.79    5.50
   5  -2   8   61.19    7.30
   5   2   8   64.19    7.30
  -5   2  -8   60.39    6.00
   6  -2   8   11.50    4.70
  -6  -2  -8   17.20    3.10
  -6   2  -8   17.00    3.60
   6   2   8   19.10    4.90
  -7  -3   8   10.00    1.60
   7  -3  -8    5.20    3.40
  -6  -3   8  259.77   10.40
  -6  -3   8  259.17   10.50
   6  -3  -8  280.57   12.40
   6   3  -8  236.18   11.50
  -5  -3   8   54.69    3.70
   5  -3  -8   54.29    4.30
  -5  -3   8   57.09    3.60
   5  -3  -8   53.89    5.00
   5   3  -8   52.39    4.00
  -5   3   8   49.10    4.90
  -5   3   8   55.39    5.50
  -4  -3   8  273.77   11.20
  -4  -3   8  274.87   11.20
   4  -3  -8  300.37   11.90
   4  -3  -8  281.77   11.80
   4   3  -8  256.47   10.90
   4   3  -8  273.37   10.20
  -4   3   8  278.17   11.70
  -4   3   8  283.27   11.80
  -4   3   8  251.07   12.10
  -3  -3   8  765.42   28.60
  -3  -3   8  776.62   28.60
   3  -3  -8  806.92   29.10
  -3   3   8  778.72   28.90
   3   3  -8  771.52   28.20
  -3   3   8  765.72   28.90
  -3   3   8  712.53   29.00
   3   3  -8  721.53   27.80
   3   3  -8  780.52   27.70
  -2  -3   8  195.88    8.50
   2  -3  -8  194.58    8.80
  -2  -3   8  208.38    8.70
   2   3  -8  178.58    7.50
   2   3  -8  200.08    8.40
  -2   3   8  187.88    8.70
  -2   3   8  195.78    8.50
  -2   3   8  200.08    8.70
   1  -3  -8 1304.07   48.20
  -1  -3   8 1322.27   48.10
  -1  -3   8 1299.27   48.00
   1   3  -8 1204.48   47.30
  -1   3   8 1346.97   50.09
  -1   3   8 1364.76   47.90
   1   3  -8 1287.77   48.00
  -1   3   8 1308.37   48.00
   0  -3   8 1219.78   44.00
   0  -3  -8 1192.48   44.50
   0  -3   8 1104.29   44.20
   0  -3   8 1218.78   44.50
   0   3   8 1255.87   44.30
   0   3  -8 1171.68   44.20
   0   3  -8 1229.88   44.50
  -1  -3  -8 1170.48   41.90
  -1  -3  -8 1130.99   42.30
   1  -3   8 1160.58   42.30
   1  -3   8 1138.09   42.50
   1   3   8 1141.79   42.00
  -1   3  -8 1125.59   42.40
  -1   3  -8 1091.99   42.60
  -2  -3  -8  220.58    9.20
  -2  -3  -8  197.28    9.40
   2  -3   8  217.98    9.60
   2  -3   8  208.28   10.20
   2   3   8  203.48    9.00
  -2   3  -8  196.08   10.20
  -2   3  -8  207.28    9.80
   3  -3   8  240.28   12.30
  -3  -3  -8  234.68   11.00
   3  -3   8  258.87   11.20
  -3  -3  -8  249.58   10.60
  -3   3  -8  250.37   11.60
   3   3   8  243.88   10.50
  -4  -3  -8    3.70    2.20
   4  -3   8   -0.90    3.10
   4  -3   8   -1.80    2.10
   4   3   8    2.90    3.20
  -4   3  -8   -1.90    2.40
   5  -3   8   55.29    7.00
  -5  -3  -8   58.89    5.10
   5   3   8   53.69    7.10
  -5   3  -8   46.20    5.80
   6  -3   8    1.00    3.90
  -6  -3  -8   -0.20    2.20
   6   3   8    0.30    3.80
  -6   3  -8   -3.40    2.60
  -7  -4   8  122.39    5.40
   7  -4  -8  134.69    9.00
  -7   4   8  119.79    7.70
   6  -4  -8   19.20    3.60
  -6  -4   8   19.50    2.70
   6   4  -8   14.00    2.80
  -6   4   8   16.60    3.00
   5  -4  -8  129.79    7.40
  -5  -4   8  122.09    5.80
   5  -4  -8  127.69    7.30
  -5  -4   8  122.79    5.90
   5   4  -8  112.69    6.50
  -5   4   8  122.09    7.00
  -4  -4   8    0.50    1.30
   4  -4  -8    0.50    2.30
  -4  -4   8    0.00    1.50
   4  -4  -8   -3.00    1.80
  -4   4   8   -2.40    1.90
  -4   4   8   -0.20    1.90
   4   4  -8   -0.70    1.30
   4   4  -8    1.40    1.40
  -3  -4   8  592.74   23.10
   3  -4  -8  621.64   23.80
  -3  -4   8  597.64   23.20
   3   4  -8  627.54   22.60
  -3   4   8  624.54   23.60
  -3   4   8  611.94   23.60
   3   4  -8  607.94   22.60
  -3   4   8  572.24   23.80
  -2  -4   8  134.49    6.80
  -2  -4   8  145.29    6.90
   2  -4  -8  138.39    7.10
   2   4  -8  143.39    6.50
  -2   4   8  144.19    7.10
  -2   4   8  129.89    7.10
   2   4  -8  134.39    6.10
   1  -4  -8  242.18   10.70
  -1  -4   8  246.88   10.60
  -1  -4   8  232.98   10.30
  -1   4   8  253.37   10.30
   1   4  -8  222.28    9.90
  -1   4   8  234.38   10.40
   1   4  -8  234.38   10.30
   0  -4   8  243.88   10.90
   0  -4  -8  276.27   10.80
   0  -4  -8  242.88   11.00
   0  -4   8  268.17   10.60
   0  -4   8  254.27   11.10
   0   4  -8  222.18   10.70
   0   4  -8  234.98   10.80
   0   4   8  238.58   10.70
  -1  -4  -8  415.76   16.80
   1  -4   8  418.36   16.80
   1  -4   8  407.76   16.70
  -1   4  -8  386.96   17.00
  -1   4  -8  403.86   16.80
   1   4   8  425.06   16.40
   2  -4   8  317.37   14.30
  -2  -4  -8  327.77   13.80
  -2  -4  -8  350.46   13.40
   2  -4   8  333.17   13.90
  -2   4  -8  301.17   14.50
  -2   4  -8  314.37   14.00
   2   4   8  315.37   13.20
  -3  -4  -8   13.90    2.70
  -3  -4  -8   14.00    2.50
   3  -4   8   12.80    2.90
   3  -4   8   12.50    3.70
   3   4   8   14.40    2.10
  -3   4  -8   11.30    3.20
   4  -4   8   87.39    8.10
  -4  -4  -8   86.89    5.80
   4  -4   8   88.89    6.20
  -4   4  -8   81.99    6.80
   5  -4   8    7.10    4.20
  -5  -4  -8    9.70    2.50
  -5   4  -8    4.60    3.00
   5   4   8    8.30    3.90
   6  -5  -8   99.29    7.30
  -6  -5   8   82.09    4.50
  -6   5   8   73.89    6.50
   5  -5  -8   79.99    6.30
  -5  -5   8   64.89    4.30
  -5   5   8   64.79    5.80
   5   5  -8   64.29    5.10
  -4  -5   8   66.79    4.50
   4  -5  -8   66.39    5.30
  -4  -5   8   60.89    4.20
   4   5  -8   64.09    4.10
  -3  -5   8  561.14   21.80
  -3  -5   8  545.35   21.90
   3  -5  -8  576.74   22.60
  -3   5   8  559.34   23.20
   3   5  -8  569.34   21.10
   3   5  -8  573.34   21.50
  -2  -5   8  663.53   25.10
   2  -5  -8  643.74   25.40
  -2  -5   8  666.03   24.90
   2   5  -8  633.34   24.50
  -2   5   8  622.74   25.00
   2   5  -8  653.73   24.40
  -2   5   8  645.74   25.40
  -1  -5   8   63.79    5.10
  -1  -5   8   70.79    5.10
   1  -5  -8   76.99    5.50
   1   5  -8   68.79    4.80
   1   5  -8   71.29    4.70
  -1   5   8   78.69    5.00
  -1   5   8   66.99    4.90
   0  -5  -8  100.69    5.90
   0  -5   8   89.99    6.00
   0  -5   8   87.59    5.90
   0   5  -8   80.29    5.60
   0   5   8   98.69    5.60
   0   5  -8   88.99    5.60
  -1  -5  -8  246.78   10.50
   1  -5   8  243.08   11.00
  -1  -5  -8  237.78   11.10
   1  -5   8  233.88   11.00
  -1   5  -8  236.88   11.00
  -1   5  -8  228.78   11.30
   1   5   8  250.27   10.60
  -2  -5  -8  111.99    6.10
   2  -5   8  105.49    7.40
   2  -5   8  105.79    7.00
  -2  -5  -8  104.79    6.60
  -2   5  -8  102.19    6.70
   2   5   8  109.09    5.90
   3  -5   8  113.09    7.30
  -3  -5  -8  103.19    6.70
   3  -5   8  105.99    8.30
   3   5   8  115.49    6.80
  -3   5  -8  117.69    7.60
   4  -5   8    7.50    2.80
  -4  -5  -8   11.70    2.50
   4  -5   8    6.90    4.00
  -4   5  -8   13.10    3.40
   5  -5   8   56.69    7.50
  -5  -5  -8   63.39    5.50
  -5   5  -8   49.30    6.40
   5   5   8   57.79    8.30
   6  -6  -8   67.79    7.20
  -6  -6   8   57.29    3.90
  -6   6   8   63.59    6.40
   5  -6  -8  153.48    9.10
  -5  -6   8  135.49    6.80
  -5   6   8  129.59    8.30
  -4  -6   8   83.89    5.30
   4  -6  -8   84.69    6.20
  -4   6   8   94.79    6.60
  -3  -6   8   70.59    5.10
   3  -6  -8   69.49    5.90
  -3  -6   8   73.69    5.50
   3   6  -8   68.49    4.80
   2  -6  -8   12.20    3.10
  -2  -6   8    8.60    2.50
  -2  -6   8   14.20    2.50
  -2   6   8    4.70    3.10
   2   6  -8   13.30    2.20
   2   6  -8   15.00    2.50
   1  -6  -8  131.99    7.40
  -1  -6   8  118.99    7.10
  -1  -6   8  123.59    7.20
   1   6  -8  125.29    6.70
  -1   6   8  122.09    7.10
   1   6  -8  131.09    7.00
   0  -6   8   12.80    2.70
   0  -6  -8   15.60    3.10
   0  -6   8   10.00    2.90
   0   6  -8   11.60    2.60
   0   6  -8   11.40    2.70
   0   6   8   16.50    2.60
   1  -6   8  104.79    7.00
   1  -6   8  120.09    7.20
  -1  -6  -8  105.69    7.00
  -1  -6  -8  113.09    6.40
  -1   6  -8  111.49   10.40
   1   6   8  117.69    6.50
  -1   6  -8  109.09    6.70
   2  -6   8  222.28   10.90
   2  -6   8  219.28   11.40
  -2  -6  -8  216.78   10.70
   2   6   8  213.38    9.80
  -2   6  -8  218.58   10.80
   3  -6   8   41.20    5.20
  -3  -6  -8   39.20    4.90
   3  -6   8   46.40    6.40
  -3   6  -8   41.80    5.50
  -4  -6  -8    5.00    2.40
   4  -6   8    3.70    2.70
   4  -6   8    3.20    3.80
  -4   6  -8    5.20    3.00
  -5  -6  -8   90.79    6.80
   5  -6   8  104.49    9.90
  -5   6  -8   95.19    7.90
  -5  -7   8   29.80    3.70
  -5   7   8   27.80    4.20
  -4  -7   8   28.10    4.00
   4  -7  -8   23.70    3.50
  -4   7   8   24.20    3.70
  -3  -7   8  341.07   14.40
   3  -7  -8  341.17   15.40
   2  -7  -8  214.48   11.10
  -2  -7   8  229.88   10.40
  -2   7   8  219.38   10.70
   2   7  -8  208.58   10.40
   1  -7  -8   84.19    6.60
  -1  -7   8   82.29    6.00
   1   7  -8   82.29    5.40
  -1   7   8   79.79    5.70
   1   7  -8   79.89    6.00
   0  -7  -8    7.10    2.70
   0  -7   8    6.30    2.70
   0   7  -8    7.10    2.40
   0   7   8    7.90    2.50
  -1  -7  -8   11.80    3.10
   1  -7   8   12.40    3.30
   1  -7   8   12.00    3.30
   1   7   8    5.70    2.20
  -1   7  -8    5.70    2.70
  -2  -7  -8   24.20    3.70
   2  -7   8   23.00    3.60
   2  -7   8   23.10    4.00
  -2   7  -8   19.60    3.30
   3  -7   8   11.20    3.40
  -3  -7  -8    9.90    3.00
   3  -7   8   10.40    4.00
  -3   7  -8   11.70    3.40
   4  -7   8   39.30    6.00
  -4  -7  -8   42.30    5.40
   4  -7   8   53.79    5.90
  -4   7  -8   45.00    6.20
   4  -8  -8  100.39    7.60
  -4  -8   8   90.79    6.20
  -4   8   8   88.19    7.60
   3  -8  -8    3.10    2.80
  -3  -8   8    1.70    2.50
  -2  -8   8   71.39    5.90
   2  -8  -8   76.29    6.40
  -2   8   8   65.69    6.20
  -1  -8   8    4.00    2.80
   1  -8  -8    2.70    2.90
  -1   8   8    2.70    2.50
   0  -8   8   19.70    3.50
   0  -8  -8   19.50    3.70
   0   8   8   18.20    2.90
   0   8  -8   17.80    3.00
  -1  -8  -8   39.30    5.50
   1  -8   8   31.00    4.10
   1  -8   8   32.90    5.50
  -1   8  -8   24.30    3.50
  -2  -8  -8   -0.80    2.70
   2  -8   8    2.90    3.40
   2  -8   8    2.40    3.20
  -2   8  -8   -1.50    2.70
   3  -8   8   56.69    7.60
  -3  -8  -8   52.79    6.30
   3  -8   8   56.89    6.40
  -3   8  -8   49.50    6.40
   3  -9  -8   21.40    4.20
  -3  -9   8   16.30    3.30
  -2  -9   8    1.60    2.80
   2  -9  -8    7.40    3.50
  -2   9   8    1.70    2.90
  -1  -9   8    1.40    3.00
   1  -9  -8   -2.60    3.00
  -1   9   8   -0.20    2.60
   0  -9  -8   22.30    4.10
   0  -9   8   16.90    3.70
  -1  -9  -8   19.60    3.90
   1  -9   8   16.90    3.80
   2  -9   8    4.30    4.20
   2  -9   8    7.40    3.60
  -2  -9  -8    3.30    3.30
  -2   9  -8    4.80    3.40
  -7   0   9  113.89    6.20
   6   0  -9   63.29    4.70
  -6   0   9   66.89    4.60
  -5   0   9  272.47   11.60
   5   0  -9  290.07   11.30
   5   0  -9  273.07   11.70
  -4   0   9    3.50    1.80
  -4   0   9    4.70    1.60
   4   0  -9    3.10    1.50
   3   0  -9  344.17   14.10
  -3   0   9  355.06   14.20
  -3   0   9  361.36   14.20
  -2   0   9  146.69    7.00
  -2   0   9  153.48    7.10
   2   0  -9  143.89    7.00
  -1   0   9   32.90    3.30
  -1   0   9   36.80    2.30
   1   0  -9   31.80    3.10
  -1   0   9   31.40    3.30
   0   0   9   86.29    4.90
   0   0   9   80.89    4.60
   0   0   9   79.79    4.80
   0   0  -9   78.99    5.00
   1   0   9   52.79    4.00
  -1   0  -9   62.49    3.80
  -1   0  -9   48.80    4.20
   1   0   9   57.19    4.30
   2   0   9    4.40    2.10
  -2   0  -9    3.40    1.60
   2   0   9    1.10    1.50
  -2   0  -9    0.70    1.60
  -3   0  -9  104.09    6.70
   3   0   9  117.59    6.30
   3   0   9  109.89    7.90
  -3   0  -9  122.49    6.40
  -4   0  -9  282.37   13.90
   4   0   9  257.07   14.30
  -4   0  -9  252.67   12.20
   4   0   9  259.77   11.60
  -5   0  -9    3.80    2.70
   5   0   9    3.00    3.80
   6   0   9    1.20    3.80
  -6   0  -9   -1.20    2.50
  -7  -1   9   78.89    4.80
  -7   1   9   75.09    5.20
  -6  -1   9   26.50    3.20
   6  -1  -9   21.70    3.80
  -6   1   9   17.10    2.40
   6   1  -9   18.00    3.30
   5  -1  -9   22.00    2.70
  -5  -1   9   19.20    2.30
  -5  -1   9   20.70    2.80
  -5   1   9   19.80    3.10
  -5   1   9   19.50    2.50
   5   1  -9   19.80    2.30
   5   1  -9   16.20    2.40
  -5   1   9   20.60    2.40
   4  -1  -9  275.97   11.30
  -4  -1   9  249.88   11.10
  -4  -1   9  260.77   11.20
   4   1  -9  268.97   10.90
  -4   1   9  279.47   11.40
  -4   1   9  281.17   11.40
  -4   1   9  265.97   11.00
   3  -1  -9  660.43   24.50
  -3  -1   9  666.83   24.50
  -3  -1   9  637.34   24.30
  -3   1   9  640.74   24.40
  -3   1   9  643.74   24.50
  -3   1   9  594.84   23.70
   3   1  -9  646.74   24.20
  -2  -1   9  896.11   33.20
   2  -1  -9  903.71   33.30
  -2  -1   9  880.31   33.00
   2   1  -9  885.31   33.10
  -2   1   9  931.11   33.30
  -2   1   9  852.21   32.30
  -2   1   9  858.91   33.00
   1  -1  -9  941.71   35.50
  -1  -1   9  998.20   35.50
  -1  -1   9  961.30   35.30
  -1  -1   9  921.51   34.20
  -1   1   9  943.71   35.30
  -1   1   9  984.60   35.50
   1   1  -9  892.21   35.40
   0  -1   9  338.77   13.80
   0  -1   9  341.27   14.10
   0  -1   9  369.26   14.40
   0  -1  -9  342.87   14.40
   0   1  -9  363.26   14.50
   0   1   9  343.07   14.10
   1  -1   9   81.49    5.10
  -1  -1  -9   83.79    4.70
  -1  -1  -9   74.79    5.20
   1  -1   9   82.89    4.90
   1   1   9   94.19    5.60
   1   1   9   82.99    4.80
  -1   1  -9   87.49    5.20
   2  -1   9  146.79    8.00
  -2  -1  -9  140.99    7.40
  -2  -1  -9  159.78    7.10
   2  -1   9  143.59    7.20
   2   1   9  137.09    8.10
  -2   1  -9  131.99    7.40
   2   1   9  135.29    6.90
  -2   1  -9  152.18    7.30
   3  -1   9   76.29    6.70
   3  -1   9   78.49    5.30
  -3  -1  -9   80.79    5.20
  -3  -1  -9   70.79    5.60
   3   1   9   73.99    5.00
   3   1   9   75.59    6.50
  -3   1  -9   82.89    5.00
  -3   1  -9   81.59    5.70
  -4  -1  -9   12.30    2.80
   4  -1   9    6.60    3.70
   4  -1   9    9.60    2.60
   4   1   9   11.10    2.30
  -4   1  -9    7.70    2.90
  -4   1  -9   12.00    4.10
   4   1   9    9.50    4.10
  -5  -1  -9   61.09    5.70
   5  -1   9   58.49    7.30
  -5   1  -9   51.89    5.90
   5   1   9   60.89    7.80
   6  -1   9   23.30    5.50
  -6  -1  -9   21.50    3.50
   6   1   9   18.40    4.90
  -6   1  -9   20.50    3.70
  -7  -2   9   24.10    3.10
   7  -2  -9   20.40    4.40
  -7   2   9   19.90    2.90
  -6  -2   9  177.48    8.00
   6  -2  -9  184.18    9.00
   6   2  -9  175.98    9.30
  -6   2   9  171.98    8.60
   5  -2  -9  545.55   19.40
  -5  -2   9  490.55   19.00
   5  -2  -9  521.65   20.50
  -5  -2   9  503.55   19.00
   5   2  -9  471.25   18.50
  -5   2   9  447.46   19.70
  -5   2   9  484.75   19.30
  -5   2   9  458.05   21.60
  -4  -2   9  125.29    6.30
   4  -2  -9  129.89    6.60
  -4   2   9  132.09    6.50
   4   2  -9  122.69    5.70
  -4   2   9  131.79    6.60
  -4   2   9  117.19    6.40
  -3  -2   9  302.17   12.40
   3  -2  -9  307.97   12.80
  -3  -2   9  309.17   12.60
   3   2  -9  317.47   12.40
  -3   2   9  288.97   12.30
  -3   2   9  317.57   12.80
  -3   2   9  305.57   12.70
   2  -2  -9  499.55   19.20
  -2  -2   9  475.35   18.90
  -2  -2   9  499.65   19.10
   2   2  -9  476.35   18.90
  -2   2   9  495.25   19.10
  -2   2   9  477.55   18.50
  -2   2   9  477.75   19.00
  -1  -2   9  264.77   11.10
  -1  -2   9  273.47    9.70
  -1  -2   9  248.08   11.00
   1  -2  -9  245.08   11.10
  -1   2   9  260.27   11.10
   1   2  -9  250.07   11.00
  -1   2   9  262.17   11.20
   0  -2   9   84.99    5.10
   0  -2  -9   83.19    5.20
   0  -2   9   88.09    4.60
   0  -2   9   77.59    5.20
   0   2   9   90.49    5.00
   0   2  -9   87.39    5.40
  -1  -2  -9  175.58    8.60
  -1  -2  -9  189.08    8.20
   1  -2   9  177.98    8.50
   1  -2   9  180.68    8.60
  -1   2  -9  173.08    8.70
   1   2   9  175.58    8.20
   2  -2   9   10.10    2.20
  -2  -2  -9   10.40    2.00
   2  -2   9   11.20    2.70
  -2  -2  -9   10.60    2.50
  -2   2  -9    8.00    2.40
   2   2   9   10.60    1.90
   3  -2   9  150.78    9.30
   3  -2   9  145.29    7.50
  -3  -2  -9  150.28    7.50
  -3  -2  -9  140.49    7.80
  -3   2  -9  144.09    8.10
   3   2   9  136.59    9.30
   3   2   9  140.39    7.20
   4  -2   9  147.99    7.80
  -4  -2  -9  142.59    8.00
   4  -2   9  129.69   10.00
   4   2   9  138.79    9.80
  -4   2  -9  143.79    8.50
  -5  -2  -9   23.40    3.40
   5  -2   9   23.00    5.20
  -5   2  -9   17.60    3.60
   5   2   9   19.20    4.60
   6  -2   9    8.40    4.90
  -6  -2  -9    8.80    2.90
  -6   2  -9    8.60    3.20
   6   2   9    8.90    4.30
  -7  -3   9   90.49    4.90
   7  -3  -9   92.89    7.30
  -7   3   9   81.99    6.10
  -6  -3   9   48.80    3.90
   6  -3  -9   54.49    5.40
  -6   3   9   48.40    4.90
  -5  -3   9  171.38    7.70
  -5  -3   9  169.98    7.70
   5  -3  -9  188.68    8.60
  -5   3   9  156.78    8.80
   5   3  -9  157.38    7.40
  -5   3   9  174.98    8.50
   4  -3  -9  310.57   12.70
  -4  -3   9  309.57   12.10
   4   3  -9  265.87   10.80
   4   3  -9  301.27   10.80
  -4   3   9  296.97   12.50
   4   3  -9  290.87   11.30
  -4   3   9  269.67   12.70
  -4   3   9  305.17   12.60
  -3  -3   9  261.27   11.00
   3  -3  -9  264.27   11.40
  -3  -3   9  248.68   10.90
  -3   3   9  267.17   11.20
  -3   3   9  242.88   11.10
   3   3  -9  270.67   10.60
  -3   3   9  254.27   11.10
   2  -3  -9  211.08    9.70
  -2  -3   9  211.58    9.40
  -2  -3   9  215.38    9.50
  -2   3   9  221.48   10.20
  -2   3   9  201.08    9.10
   2   3  -9  209.48    9.20
  -2   3   9  202.98    9.50
   1  -3  -9 1433.66   52.39
  -1  -3   9 1451.25   52.29
  -1  -3   9 1426.26   52.19
  -1   3   9 1514.35   51.89
  -1   3   9 1331.97   51.99
   1   3  -9 1419.06   52.19
   1   3  -9 1333.97   51.29
   0  -3  -9  685.43   26.80
   0  -3   9  712.03   26.10
   0  -3   9  696.63   26.70
   0  -3   9  716.63   26.90
   0   3  -9  661.33   26.40
   0   3  -9  682.43   26.80
   0   3   9  706.33   26.50
  -1  -3  -9  350.56   13.60
   1  -3   9  338.07   13.90
   1  -3   9  321.47   13.90
  -1  -3  -9  326.97   14.00
   1   3   9  327.27   13.60
  -1   3  -9  328.67   14.20
  -1   3  -9  320.17   14.10
   2  -3   9  496.05   19.50
   2  -3   9  475.85   20.00
  -2  -3  -9  518.65   19.00
  -2  -3  -9  470.35   19.40
  -2   3  -9  483.85   19.70
   2   3   9  454.95   18.80
  -2   3  -9  464.85   20.10
   3  -3   9  123.29    7.20
  -3  -3  -9  119.69    6.60
   3  -3   9  109.59    8.20
  -3  -3  -9  117.99    7.10
   3   3   9  108.49    6.20
  -3   3  -9  116.89    7.60
  -4  -3  -9    7.20    2.50
   4  -3   9    7.00    2.60
   4  -3   9    4.90    3.60
  -4   3  -9    5.50    3.10
   4   3   9    8.10    4.00
   5  -3   9   24.80    5.00
  -5  -3  -9   26.00    3.40
   5   3   9   21.50    4.80
  -5   3  -9   18.00    3.70
  -6  -4   9  299.87   12.70
   6  -4  -9  336.07   14.60
  -5  -4   9   87.39    5.10
   5  -4  -9   93.09    6.40
  -5   4   9   87.09    6.10
   5   4  -9   82.19    4.90
   4  -4  -9  125.99    6.90
  -4  -4   9  107.19    5.90
  -4  -4   9  118.19    6.20
  -4   4   9  107.29    6.90
   4   4  -9  109.79    5.40
  -4   4   9  130.09    7.20
   4   4  -9  121.89    5.20
  -4   4   9  126.89    6.70
  -3  -4   9  302.17   12.60
  -3  -4   9  298.37   12.60
   3  -4  -9  299.57   13.20
   3   4  -9  289.37   11.40
  -3   4   9  292.17   13.00
  -3   4   9  305.67   13.00
   3   4  -9  314.87   12.00
  -2  -4   9  556.34   21.30
  -2  -4   9  566.64   21.50
   2  -4  -9  554.34   21.80
  -2   4   9  537.35   21.40
   2   4  -9  504.05   20.30
  -2   4   9  549.25   21.40
   2   4  -9  546.05   21.00
  -1  -4   9  317.37   13.20
   1  -4  -9  310.77   13.50
  -1  -4   9  324.27   13.30
  -1   4   9  306.87   13.10
   1   4  -9  267.07   12.30
   1   4  -9  315.17   13.00
  -1   4   9  312.57   12.90
   0  -4   9  624.64   24.50
   0  -4  -9  621.14   24.80
   0  -4   9  668.13   24.10
   0  -4   9  678.23   25.30
   0   4   9  640.54   24.40
   0   4  -9  568.44   24.30
   0   4  -9  611.34   24.50
   1  -4   9  182.08    8.90
   1  -4   9  188.88    8.90
  -1  -4  -9  184.68    9.10
  -1   4  -9  178.18    9.00
  -1   4  -9  175.78    9.10
   1   4   9  176.48    8.50
   2  -4   9  184.18   10.00
  -2  -4  -9  180.18    8.90
  -2  -4  -9  194.18    9.50
   2  -4   9  194.68    9.70
  -2   4  -9  193.58   10.50
   2   4   9  185.78    8.80
  -2   4  -9  188.88    9.60
   3  -4   9  217.78   12.00
  -3  -4  -9  217.98   10.60
   3  -4   9  234.68   10.90
   3   4   9  212.48    9.80
  -3   4  -9  219.58   11.00
  -4  -4  -9   12.10    2.60
   4  -4   9    6.00    2.70
   4  -4   9    9.70    4.10
  -4   4  -9    3.80    2.90
  -5  -4  -9    2.70    2.40
   5  -4   9   -3.00    3.50
  -5   4  -9   -2.50    3.10
   5   4   9    4.40    4.00
  -6  -5   9   18.20    2.30
   6  -5  -9   21.00    4.10
  -5  -5   9   31.10    3.70
  -4  -5   9  303.97   12.80
   4  -5  -9  310.97   13.70
  -4   5   9  306.87   13.40
  -3  -5   9   12.50    2.50
  -3  -5   9   16.20    2.50
   3  -5  -9   13.60    2.80
   3   5  -9   12.30    2.00
  -3   5   9   19.90    4.10
   3   5  -9   16.30    2.10
  -3   5   9   18.80    3.10
   2  -5  -9  717.73   27.90
  -2  -5   9  724.03   27.50
  -2  -5   9  736.83   27.40
  -2   5   9  712.83   27.70
  -2   5   9  692.73   27.50
   2   5  -9  726.83   26.90
   2   5  -9  664.73   26.70
  -1  -5   9  143.69    8.10
   1  -5  -9  155.58    8.30
  -1  -5   9  146.69    8.10
   1   5  -9  156.38    7.80
  -1   5   9  145.79    8.10
  -1   5   9  167.98    8.20
   1   5  -9  147.59    7.50
   0  -5  -9   46.40    5.00
   0  -5   9   52.29    4.20
   0  -5   9   36.30    4.80
   0   5  -9   37.30    4.10
   0   5  -9   33.20    4.50
   0   5   9   50.69    4.20
  -1  -5  -9   47.50    6.50
   1  -5   9   48.50    4.90
   1  -5   9   54.89    5.30
  -1  -5  -9   47.40    5.20
   1   5   9   44.00    4.40
  -1   5  -9   47.10    5.20
  -1   5  -9   43.70    4.90
  -2  -5  -9  366.86   16.00
   2  -5   9  394.26   16.30
   2  -5   9  382.36   16.70
  -2  -5  -9  378.56   15.60
  -2   5  -9  366.46   16.10
   2   5   9  359.96   15.30
   3  -5   9  147.09    8.40
   3  -5   9  136.59    9.40
  -3  -5  -9  139.59    8.00
  -3   5  -9  140.49    8.70
   4  -5   9    8.50    2.90
   4  -5   9    5.00    4.00
  -4  -5  -9    8.40    2.60
  -4   5  -9    6.30    3.10
  -5  -5  -9   40.80    5.30
   5  -5   9   32.40    5.80
   5   5   9   47.20    7.40
  -5   5  -9   29.90    4.50
  -5  -6   9   25.40    3.60
  -4  -6   9    5.00    2.20
   4  -6  -9   12.90    3.00
  -3  -6   9   64.79    5.20
   3  -6  -9   61.39    5.90
  -3   6   9   57.69    5.80
  -2  -6   9  409.56   16.50
   2  -6  -9  389.46   17.00
   2   6  -9  380.26   16.10
  -2   6   9  394.16   16.60
   2   6  -9  411.16   15.90
  -1  -6   9   93.89    6.40
   1  -6  -9   82.79    6.60
  -1  -6   9   92.19    6.20
  -1   6   9   85.29    6.20
   1   6  -9   81.19    5.80
   1   6  -9   87.49    5.80
   0  -6   9  417.96   17.30
   0  -6  -9  404.76   17.40
   0  -6   9  442.66   16.90
   0   6   9  409.16   17.00
   0   6  -9  372.16   17.20
   0   6  -9  412.16   17.00
   1  -6   9   18.10    3.30
  -1  -6  -9   20.70    3.40
   1  -6   9   19.50    3.50
   1   6   9   30.60    4.00
  -1   6  -9   18.60    3.20
  -2  -6  -9   69.99    6.10
   2  -6   9   67.59    6.60
   2  -6   9   77.79    6.40
  -2   6  -9   68.69    6.10
   2   6   9   69.19    5.20
   3  -6   9    2.70    3.60
  -3  -6  -9    3.10    2.50
   3  -6   9    3.00    2.70
  -3   6  -9    4.10    2.90
  -4  -6  -9   47.50    5.40
   4  -6   9   47.20    7.30
   4  -6   9   50.19    5.80
  -4   6  -9   45.00    6.20
  -5  -7   9   20.20    2.70
   4  -7  -9  222.28   11.40
  -4  -7   9  218.08   10.20
  -3  -7   9    3.60    2.60
   3  -7  -9    1.90    3.00
  -3   7   9    2.80    2.90
   2  -7  -9  220.18   11.40
  -2  -7   9  218.88   10.60
  -2   7   9  215.58   10.70
   1  -7  -9  113.19    7.40
  -1  -7   9  117.89    7.30
  -1   7   9  114.39    7.00
   1   7  -9  103.19    6.80
   1   7  -9  109.09    6.70
   0  -7  -9   66.29    6.20
   0  -7   9   62.79    6.00
   0   7  -9   64.69    5.30
   0   7   9   59.89    5.30
   1  -7   9  109.49    7.30
   1  -7   9  104.19    7.40
  -1  -7  -9   93.99    6.90
   1   7   9  105.69    6.60
  -1   7  -9  100.49    7.00
   2  -7   9   46.70    6.10
  -2  -7  -9   44.70    5.60
   2  -7   9   48.90    5.90
  -2   7  -9   38.50    5.10
  -3  -7  -9   48.40    5.70
   3  -7   9   59.29    7.10
   3  -7   9   58.99    6.40
  -3   7  -9   48.90    6.30
  -4  -8   9    5.30    2.60
   4  -8  -9    6.10    3.70
   3  -8  -9  115.49    8.10
  -3  -8   9  119.69    7.50
  -3   8   9  120.59    7.80
  -2  -8   9    8.10    3.10
   2  -8  -9   11.30    3.40
  -2   8   9   11.70    3.40
   1  -8  -9   91.49    7.40
  -1  -8   9   88.69    7.00
  -1   8   9   94.19    6.60
   0  -8   9   22.70    3.90
   0  -8  -9   23.80    4.00
   0   8   9   26.50    3.60
  -1  -8  -9   47.90    5.90
   1  -8   9   53.09    6.20
   1  -8   9   48.70    6.30
  -1   8  -9   46.30    5.60
  -2  -8  -9   18.10    4.00
   2  -8   9   20.40    4.10
   2  -8   9   22.10    4.50
  -2   8  -9   19.10    3.70
  -2  -9   9   11.50    3.20
   2  -9  -9   11.80    3.90
  -2   9   9   10.60    3.50
  -1  -9   9   48.00    6.20
   1  -9  -9   46.50    6.60
  -1   9   9   46.10    5.70
   0  -9   9   18.80    3.80
   0  -9  -9   29.70    4.60
   1  -9   9   22.50    4.40
  -1  -9  -9   20.60    4.20
  -7   0  10  122.19    6.70
  -6   0  10    4.20    2.00
  -5   0  10  136.69    7.10
   5   0 -10  145.59    6.00
  -4   0  10  135.29    6.80
   4   0 -10  136.09    6.60
  -4   0  10  140.49    6.90
  -3   0  10  395.96   16.10
   3   0 -10  402.86   16.10
  -3   0  10  409.26   16.20
  -2   0  10  358.46   14.60
  -2   0  10  361.06   14.60
   2   0 -10  352.86   14.60
   1   0 -10  101.39    5.80
  -1   0  10  102.49    5.80
  -1   0  10  100.09    4.70
  -1   0  10  102.99    5.80
   0   0 -10  301.87   12.70
   0   0  10  291.77   12.30
   0   0  10  294.97   12.40
  -1   0 -10   99.89    6.10
   1   0  10  110.09    6.10
   1   0  10  105.69    6.30
  -2   0 -10   76.29    5.40
   2   0  10   83.39    5.20
   2   0  10   72.99    5.90
  -3   0 -10  152.98    8.80
   3   0  10  158.48    8.30
   3   0  10  153.18    9.80
  -3   0 -10  179.08    8.70
  -4   0 -10   12.10    3.30
   4   0  10    9.00    4.30
   4   0  10   13.30    2.90
  -5   0 -10   46.40    5.80
   5   0  10   40.10    7.40
  -7  -1  10   36.60    3.80
  -7   1  10   32.50    4.30
  -6  -1  10  181.68    8.60
   6  -1 -10  199.28    9.40
  -6   1  10  183.28    9.00
  -5  -1  10  230.98   10.00
   5  -1 -10  243.88    9.50
  -5   1  10  211.48   10.10
  -4  -1  10  173.38    8.00
   4  -1 -10  176.48    8.10
  -4  -1  10  172.68    8.00
   4   1 -10  168.38    7.70
  -4   1  10  174.58    8.20
  -4   1  10  174.38    8.20
  -4   1  10  169.38    7.30
  -3  -1  10  198.18    8.90
   3  -1 -10  196.78    9.00
  -3  -1  10  201.08    8.90
   3   1 -10  204.88    8.80
  -3   1  10  198.78    9.10
  -3   1  10  184.38    7.80
  -3   1  10  198.98    9.00
  -2  -1  10  404.36   16.00
   2  -1 -10  401.26   16.10
  -2  -1  10  392.36   15.90
   2   1 -10  391.16   15.90
  -2   1  10  382.66   14.80
  -2   1  10  383.16   15.80
  -2   1  10  413.96   16.00
  -1  -1  10  120.29    6.20
  -1  -1  10  106.19    5.90
  -1  -1  10  110.49    4.60
   1  -1 -10  114.49    6.40
   1   1 -10  110.89    6.30
  -1   1  10  122.59    6.80
  -1   1  10  105.29    6.20
   0  -1 -10   33.40    3.70
   0  -1  10   34.50    3.80
   0  -1  10   34.60    3.10
   0   1  10   34.50    3.50
   0   1 -10   34.10    3.70
  -1  -1 -10  348.17   14.90
   1  -1  10  349.27   14.60
   1  -1  10  342.27   14.90
  -1   1 -10  357.36   15.00
   1   1  10  361.76   15.30
   1   1  10  360.16   14.60
  -2  -1 -10    7.20    2.10
   2  -1  10    5.30    2.50
   2  -1  10    5.20    2.10
  -2  -1 -10    7.60    2.30
   2   1  10    8.20    2.00
  -2   1 -10    4.60    2.30
   2   1  10    6.70    2.60
   3  -1  10    7.40    3.30
   3  -1  10    8.40    2.60
  -3  -1 -10    9.50    2.60
  -3  -1 -10    5.10    2.80
   3   1  10    7.30    2.50
   3   1  10    6.00    3.30
  -3   1 -10    8.30    2.70
   4  -1  10  289.37   15.70
  -4  -1 -10  322.87   14.40
   4  -1  10  335.47   13.90
   4   1  10  290.37   15.80
  -4   1 -10  325.77   14.60
  -5  -1 -10   53.09    5.90
   5  -1  10   44.20    7.00
   5   1  10   46.20    7.00
  -5   1 -10   51.59    6.10
  -7  -2  10  107.99    5.80
  -7   2  10  101.69    6.50
  -6  -2  10  180.38    8.30
   6  -2 -10  189.98    8.80
  -6   2  10  167.88    8.80
  -5  -2  10   65.09    4.50
  -5   2  10   52.09    4.50
  -5   2  10   52.19    4.70
  -4  -2  10  283.07   11.90
  -4  -2  10  290.27   12.00
   4  -2 -10  291.37   12.30
  -4   2  10  282.77   12.20
  -4   2  10  288.17   12.20
   4   2 -10  288.47   11.50
  -4   2  10  264.17   11.80
  -3  -2  10   97.99    5.50
  -3  -2  10   96.29    5.50
   3  -2 -10   98.59    5.80
  -3   2  10   90.29    4.90
   3   2 -10   98.59    5.30
  -3   2  10  101.99    5.90
  -3   2  10  102.19    5.70
  -2  -2  10   69.59    4.70
  -2  -2  10   66.29    4.70
   2  -2 -10   73.79    5.00
  -2   2  10   67.39    3.90
  -2   2  10   64.89    5.00
  -2   2  10   76.39    4.90
   2   2 -10   64.69    4.70
  -1  -2  10  459.75   17.70
   1  -2 -10  428.46   17.70
  -1  -2  10  435.56   17.50
  -1  -2  10  456.55   16.00
  -1   2  10  422.66   17.50
   1   2 -10  412.56   17.50
   0  -2  10  835.82   31.60
   0  -2 -10  813.32   31.70
   0  -2  10  826.12   30.90
   0   2 -10  849.41   31.70
   0   2  10  820.02   31.30
   1  -2  10   16.70    2.70
   1  -2  10   18.40    2.70
  -1  -2 -10   18.30    2.70
  -1   2 -10   15.90    2.80
   1   2  10   20.00    2.70
  -2  -2 -10   73.19    4.90
   2  -2  10   59.19    5.70
  -2  -2 -10   64.69    5.10
   2  -2  10   67.79    5.40
   2   2  10   73.19    5.90
   2   2  10   69.19    4.70
  -2   2 -10   55.39    5.60
   3  -2  10  220.88   10.40
  -3  -2 -10  207.88   10.50
  -3  -2 -10  216.58    9.90
   3  -2  10  201.58   11.40
   3   2  10  211.98    9.80
   3   2  10  199.48   12.10
  -3   2 -10  214.88   10.90
   4  -2  10   15.00    3.10
  -4  -2 -10   11.00    2.90
   4  -2  10    7.90    4.00
   4   2  10    7.60    4.10
  -4   2 -10    9.50    3.40
  -5  -2 -10   14.10    3.10
   5  -2  10    7.10    4.30
  -5   2 -10   10.00    3.40
   5   2  10   10.60    4.50
   6  -3 -10   97.09    6.50
  -6  -3  10   90.59    5.40
  -6   3  10   86.19    6.20
  -5  -3  10  275.67   11.50
  -5   3  10  281.87   12.20
  -5   3  10  257.97   13.30
  -4  -3  10  183.68    9.00
  -4  -3  10  205.38    9.30
   4  -3 -10  220.48    9.80
  -4   3  10  197.28    9.60
  -4   3  10  214.38    9.70
  -4   3  10  212.18    9.50
  -3  -3  10   89.39    5.40
  -3  -3  10   92.59    5.40
   3  -3 -10   82.69    5.80
  -3   3  10   87.69    5.80
  -3   3  10   96.29    6.10
  -3   3  10   85.09    5.20
   3   3 -10   88.19    5.00
   2  -3 -10 1132.19   42.20
  -2  -3  10 1106.69   41.80
  -2  -3  10 1138.99   42.00
  -2   3  10 1105.59   41.50
  -2   3  10 1112.99   42.00
   2   3 -10 1140.49   41.80
  -1  -3  10   97.69    6.00
  -1  -3  10   96.49    6.00
   1  -3 -10  101.59    6.60
   1   3 -10   94.29    6.10
  -1   3  10  105.89    5.60
  -1   3  10  107.99    6.20
   0  -3  10  925.11   34.40
   0  -3  10  947.31   35.20
   0  -3 -10  937.21   35.30
   0   3 -10  882.51   34.70
   0   3  10  929.11   34.90
   0   3 -10  931.01   35.20
   1  -3  10   80.39    5.50
  -1  -3 -10   81.29    5.70
   1  -3  10   64.49    5.40
  -1   3 -10   82.89    5.60
   1   3  10   88.79    5.30
  -1   3 -10   67.79    5.90
  -2  -3 -10  216.28    9.90
   2  -3  10  221.08   10.60
   2  -3  10  209.08   10.90
  -2  -3 -10  218.38   10.60
  -2   3 -10  220.48   11.10
  -2   3 -10  215.18   10.90
   2   3  10  207.68    9.80
   3  -3  10  387.26   15.90
   3  -3  10  358.96   17.10
  -3  -3 -10  362.86   16.00
   3   3  10  360.26   15.20
   3   3  10  354.66   17.90
  -3   3 -10  382.66   16.50
  -4  -3 -10   20.90    3.20
   4  -3  10   13.60    3.00
   4  -3  10   14.70    4.40
   4   3  10   15.90    4.30
  -4   3 -10   14.00    3.70
   5  -3  10    8.00    4.40
  -5  -3 -10   12.20    3.10
   5   3  10   10.00    4.40
  -5   3 -10    1.90    3.20
  -6  -4  10   99.69    5.80
   6  -4 -10  109.99    7.40
  -6   4  10  109.19    7.10
  -5  -4  10  112.89    6.30
  -5   4  10  120.89    7.30
  -4  -4  10  243.28   10.60
   4  -4 -10  247.78   11.30
  -4   4  10  248.28   11.20
  -4   4  10  225.68   11.20
   3  -4 -10  251.17   11.60
  -3  -4  10  255.97   11.00
  -3  -4  10  253.87   11.00
  -3   4  10  243.88   11.20
   3   4 -10  248.28   10.40
  -3   4  10  230.98   11.10
  -2  -4  10  140.89    7.20
  -2  -4  10  144.09    7.40
   2  -4 -10  128.59    7.50
   2   4 -10  143.99    7.00
  -2   4  10  132.19    7.10
  -2   4  10  125.99    7.30
   2   4 -10  118.29    5.50
   1  -4 -10 1702.83   63.69
  -1  -4  10 1803.52   63.49
  -1  -4  10 1785.22   63.59
  -1   4  10 1789.42   63.19
   1   4 -10 1717.43   63.29
   1   4 -10 1550.44   62.49
  -1   4  10 1696.83   63.29
   0  -4  10  235.28    9.90
   0  -4  10  223.48   10.70
   0  -4 -10  236.48   11.00
   0   4 -10  208.78   10.10
   0   4  10  214.88   10.20
   0   4 -10  229.18   10.70
   1  -4  10   45.60    5.20
  -1  -4 -10   48.60    5.10
   1  -4  10   50.59    4.80
   1   4  10   55.09    4.50
  -1   4 -10   47.10    4.80
  -1   4 -10   43.90    5.30
   2  -4  10  215.68   10.40
  -2  -4 -10  218.28   10.60
   2  -4  10  200.08   10.80
  -2  -4 -10  213.98   10.00
  -2   4 -10  198.48   10.70
   2   4  10  206.48    9.70
   3  -4  10    8.10    3.60
  -3  -4 -10   14.70    3.20
   3  -4  10   14.70    3.10
  -3   4 -10    9.40    3.20
   4  -4  10   -4.20    3.30
  -4  -4 -10    5.20    2.60
   4  -4  10   -0.70    2.60
   4   4  10    0.90    3.70
  -4   4 -10   -1.40    3.00
  -5  -4 -10   12.50    3.10
   5  -4  10   11.70    4.80
  -5   4 -10   18.00    3.90
   5   4  10   15.30    4.70
  -6  -5  10   78.09    5.00
  -6   5  10   70.09    6.60
  -5  -5  10  233.18   10.70
  -5   5  10  252.57   11.80
  -4  -5  10    3.50    2.20
   4  -5 -10    7.30    2.70
  -4   5  10    5.80    2.90
   3  -5 -10  241.18   11.60
  -3  -5  10  247.58   10.90
   3   5 -10  227.78   10.60
  -3   5  10  244.88   11.40
  -2  -5  10  382.46   15.70
   2  -5 -10  359.76   16.20
  -2  -5  10  373.76   15.80
   2   5 -10  344.27   14.60
  -2   5  10  398.66   17.50
   2   5 -10  372.86   15.20
  -2   5  10  371.26   15.70
   1  -5 -10  380.36   16.30
  -1  -5  10  391.76   16.00
  -1  -5  10  393.76   15.90
   1   5 -10  375.86   15.50
   1   5 -10  324.47   15.00
  -1   5  10  359.46   15.70
   0  -5  10  121.59    6.20
   0  -5  10  102.09    7.10
   0  -5 -10  106.99    6.90
   0   5  10  106.59    6.70
   0   5 -10  105.49    6.90
   0   5 -10   94.09    6.30
   1  -5  10  506.25   20.20
  -1  -5 -10  494.75   20.40
   1  -5  10  524.85   20.20
   1   5  10  482.55   19.70
  -1   5 -10  476.85   20.10
  -1   5 -10  458.55   20.40
   2  -5  10  121.69    7.70
   2  -5  10  117.79    7.90
  -2  -5 -10  116.39    7.50
  -2   5 -10  120.79    7.90
   2   5  10  108.19    6.60
  -3  -5 -10   56.49    5.50
   3  -5  10   47.20    6.60
   3  -5  10   62.49    6.00
  -3   5 -10   60.19    6.20
   4  -5  10   30.70    5.20
  -4  -5 -10   35.30    4.20
   4  -5  10   30.50    4.30
  -4   5 -10   28.30    4.60
  -5  -6  10    9.90    2.40
  -5   6  10    8.50    3.20
  -4  -6  10  129.49    7.30
   4  -6 -10  135.89    8.30
  -4   6  10  122.09    8.10
  -3  -6  10  473.25   18.90
   3  -6 -10  452.65   19.50
  -3   6  10  457.85   19.20
   2  -6 -10   19.80    3.70
  -2  -6  10   23.40    3.40
  -2   6  10   27.90    3.60
  -1  -6  10  504.65   19.90
   1  -6 -10  476.55   20.30
  -1   6  10  497.65   19.80
   1   6 -10  483.15   19.40
   1   6 -10  444.06   19.40
   0  -6  10  188.58    8.80
   0  -6  10  194.08    9.70
   0  -6 -10  175.88    9.80
   0   6 -10  164.58    9.00
   0   6 -10  156.08    9.00
   0   6  10  174.98    9.00
   1  -6  10    2.40    2.70
  -1  -6 -10    4.10    2.60
   1  -6  10   -0.80    2.50
   1   6  10    3.60    2.10
  -1   6 -10    4.50    2.60
   2  -6  10    4.20    3.20
   2  -6  10    4.90    2.80
  -2  -6 -10   10.40    3.10
  -2   6 -10    5.50    2.80
  -3  -6 -10   67.59    6.20
   3  -6  10   70.99    7.40
   3  -6  10   66.79    6.70
  -3   6 -10   77.59    6.80
  -4  -6 -10   46.00    5.50
   4  -6  10   46.20    5.70
   4  -6  10   46.70    7.60
  -4   6 -10   42.20    5.90
  -4  -7  10   41.90    4.90
   4  -7 -10   41.30    5.90
  -4   7  10   39.40    4.80
  -3  -7  10   36.00    5.20
   3  -7 -10   32.00    4.60
  -3   7  10   34.90    4.30
  -2  -7  10  144.49    8.20
   2  -7 -10  141.69    8.60
  -2   7  10  128.39    8.00
  -1  -7  10   27.20    3.90
   1  -7 -10   30.60    4.20
  -1   7  10   31.60    4.30
   0  -7  10    1.80    3.00
   0  -7 -10    5.10    3.00
   0   7 -10    1.10    2.40
   0   7  10    7.10    2.60
   1  -7  10  214.08   11.00
   1  -7  10  206.58   10.60
  -1  -7 -10  195.18   10.90
  -1   7 -10  201.78   10.60
   2  -7  10  112.29    7.80
   2  -7  10  116.99    8.30
  -2  -7 -10  110.29    8.00
  -2   7 -10  109.29    7.90
   3  -7  10   12.50    4.20
   3  -7  10   17.50    3.70
  -3  -7 -10   12.20    3.40
  -3   7 -10   10.50    3.50
  -3  -8  10   13.20    3.20
   3  -8 -10   11.60    3.60
  -3   8  10   14.80    3.70
   2  -8 -10   -0.20    3.10
  -2  -8  10   -0.30    2.70
  -2   8  10    2.40    3.10
  -1  -8  10   -3.40    2.70
   1  -8 -10    3.80    3.30
  -1   8  10    0.90    2.60
   0  -8 -10   77.99    7.20
   0  -8  10   76.49    7.10
   1  -8  10   20.30    3.90
   1  -8  10   21.00    4.00
  -1  -8 -10   18.50    3.90
  -1   8 -10   20.80    4.00
   2  -8  10   15.70    4.00
   2  -8  10   20.20    4.50
  -2  -8 -10   17.30    4.10
  -2   8 -10   10.50    3.40
  -6   0  11   35.70    4.20
  -5   0  11   61.09    4.80
  -4   0  11   56.59    4.40
   4   0 -11   55.59    4.10
  -4   0  11   55.69    4.40
  -3   0  11    0.20    1.60
  -3   0  11    1.00    1.80
   3   0 -11   -0.50    1.60
  -2   0  11  469.65   18.80
   2   0 -11  472.95   18.90
  -2   0  11  471.55   18.90
  -1   0  11   97.99    5.80
   1   0 -11  104.89    6.30
  -1   0  11  106.19    4.90
   0   0  11  745.03   29.00
   0   0 -11  783.72   29.60
   0   0  11  760.52   29.20
  -1   0 -11  618.34   24.40
   1   0  11  600.94   24.50
   1   0  11  619.24   24.00
   2   0  11  334.07   13.90
  -2   0 -11  314.57   14.10
   2   0  11  308.87   14.80
   3   0  11   -1.40    3.30
  -3   0 -11   -0.90    2.90
   3   0  11   -0.50    2.50
  -4   0 -11   56.19    6.40
   4   0  11   52.49    7.00
   5   0  11   -0.70    3.50
  -5   0 -11    3.50    3.00
  -6  -1  11   88.89    5.50
  -6   1  11   80.99    5.80
  -5  -1  11   72.79    5.10
  -5   1  11   72.29    5.40
  -4  -1  11  128.69    6.70
   4  -1 -11  134.19    6.90
  -4  -1  11  133.79    6.70
   4   1 -11  124.09    6.50
  -4   1  11  128.99    6.90
  -4   1  11  118.49    6.90
   3  -1 -11  208.98    9.50
  -3  -1  11  200.28    9.30
  -3  -1  11  212.28    9.40
  -3   1  11  191.08    7.70
  -3   1  11  210.68    9.40
  -3   1  11  200.48    9.40
   3   1 -11  196.58    9.20
   2  -1 -11  120.29    6.70
  -2  -1  11  123.59    6.70
  -2  -1  11  134.49    6.80
  -2   1  11  129.29    6.70
   2   1 -11  128.49    6.80
  -2   1  11  123.19    5.30
  -2   1  11  118.59    6.80
  -1  -1  11  117.69    6.50
  -1  -1  11  107.99    6.30
  -1  -1  11  107.39    4.50
   1  -1 -11  106.79    6.50
  -1   1  11  101.79    6.30
   1   1 -11  110.39    6.50
   0  -1  11   30.00    3.40
   0  -1 -11   29.40    3.70
   0  -1  11   30.70    3.30
   0   1 -11   30.00    4.30
   0   1  11   34.80    3.80
   0   1  11   32.90    3.50
   1  -1  11    9.30    2.50
  -1  -1 -11    6.60    2.70
   1   1  11    7.10    2.30
   1   1  11    6.80    2.50
  -1   1 -11    6.50    2.70
  -2  -1 -11   39.00    4.50
   2  -1  11   29.30    3.60
   2  -1  11   31.60    5.00
  -2   1 -11   30.30    4.00
   2   1  11   42.00    4.40
   2   1  11   34.80    5.20
   3  -1  11  341.47   16.60
  -3  -1 -11  351.76   15.50
   3  -1  11  363.36   15.10
   3   1  11  351.86   14.90
   3   1  11  325.97   16.70
  -3   1 -11  335.37   15.50
  -4  -1 -11  172.28    9.90
   4  -1  11  168.58   11.10
   4   1  11  168.58   11.60
  -4   1 -11  180.38   10.10
  -5  -1 -11   29.20    4.20
   5  -1  11   21.60    5.10
   5   1  11   25.80    5.10
  -5   1 -11   22.40    4.00
  -6  -2  11   71.59    5.00
  -6   2  11   67.79    5.70
  -5  -2  11  242.68   10.60
  -5   2  11  236.88   11.00
  -4  -2  11    4.30    2.20
   4  -2 -11    4.50    2.00
  -4  -2  11    1.90    1.90
  -4   2  11    4.00    1.50
  -4   2  11    3.10    2.20
  -3  -2  11   53.39    4.20
  -3  -2  11   55.79    4.10
   3  -2 -11   46.60    4.30
  -3   2  11   45.50    3.20
   3   2 -11   46.50    3.90
  -3   2  11   54.99    4.30
  -3   2  11   41.20    4.50
   2  -2 -11  235.28   10.70
  -2  -2  11  233.78   10.40
  -2  -2  11  225.08   10.20
  -2   2  11  229.78    9.40
  -2   2  11  225.38   10.50
   2   2 -11  221.68   10.30
  -1  -2  11  546.75   22.10
   1  -2 -11  548.75   22.50
  -1  -2  11  580.64   22.40
  -1  -2  11  589.14   20.50
   1   2 -11  554.74   22.30
  -1   2  11  556.44   22.20
   0  -2  11  191.18    8.60
   0  -2  11  211.08    9.60
   0  -2 -11  184.28    9.50
   0   2  11  183.88    9.40
   0   2 -11  194.88    9.70
   1  -2  11  268.57   12.20
  -1  -2 -11  276.57   12.50
   1  -2  11  268.57   12.20
   1   2  11  276.67   12.00
  -1   2 -11  267.67   12.40
   2  -2  11  189.58   10.00
  -2  -2 -11  208.48   10.20
   2  -2  11  184.78   10.50
  -2   2 -11  194.68   10.50
   2   2  11  203.18   11.10
   2   2  11  205.78    9.60
   3  -2  11  142.69    9.40
   3  -2  11  149.29    8.40
  -3  -2 -11  154.38    8.80
  -3   2 -11  145.69    8.70
   3   2  11  133.59   10.00
   3   2  11  146.29    7.90
  -4  -2 -11   70.99    6.50
   4  -2  11   87.29    8.40
   4  -2  11   65.09    7.40
  -4   2 -11   72.09    7.00
   4   2  11   67.39    8.30
   5  -2  11   61.79    8.00
  -5  -2 -11   77.49    6.80
  -5   2 -11   68.09    7.20
   5   2  11   73.29    8.10
  -6  -3  11   50.29    4.40
  -6   3  11   44.20    5.20
  -5  -3  11   66.99    5.10
  -5   3  11   73.29    5.90
  -4  -3  11  313.07   12.80
   4  -3 -11  317.67   13.30
  -4   3  11  318.37   13.30
  -4   3  11  261.17   12.70
  -3  -3  11  141.19    7.40
   3  -3 -11  140.49    7.70
  -3  -3  11  146.49    7.30
  -3   3  11  130.49    6.90
   3   3 -11  145.29    7.00
  -3   3  11  137.89    7.50
  -2  -3  11  207.68    9.40
  -2  -3  11  190.28    9.30
   2  -3 -11  189.98    9.60
  -2   3  11  189.48    9.50
   2   3 -11  193.08    9.10
  -2   3  11  193.18    8.70
   1  -3 -11  177.68    9.60
  -1  -3  11  194.68    9.60
  -1  -3  11  188.08    9.50
   1   3 -11  196.38    9.60
  -1   3  11  207.48    8.90
  -1   3  11  195.18    9.80
   0  -3  11  579.24   21.80
   0  -3 -11  559.54   22.90
   0  -3  11  575.34   22.70
   0   3 -11  575.44   22.80
   0   3  11  547.05   22.50
  -1  -3 -11   20.40    3.30
   1  -3  11   21.20    4.00
   1  -3  11   24.50    3.60
   1   3  11   30.80    4.00
  -1   3 -11   17.60    3.30
   2  -3  11  113.99    7.70
  -2  -3 -11  125.19    7.40
   2  -3  11  114.19    7.60
   2   3  11  123.29    6.90
  -2   3 -11  116.29    7.90
  -3  -3 -11   57.19    5.70
   3  -3  11   56.79    5.70
   3  -3  11   43.70    6.50
  -3   3 -11   51.29    6.40
   3   3  11   49.00    5.90
   3   3  11   44.50    7.10
   4  -3  11   32.90    4.90
   4  -3  11   24.80    4.90
  -4  -3 -11   26.10    3.80
  -4   3 -11   22.60    4.00
   4   3  11   29.90    5.30
   5  -3  11   -2.80    3.90
  -5  -3 -11   -3.60    2.50
   5   3  11   -0.10    3.70
  -5   3 -11   -5.60    2.90
  -6  -4  11   29.20    3.90
  -6   4  11   23.50    3.60
  -5  -4  11   22.50    2.80
  -5   4  11   18.00    3.10
  -4  -4  11   95.39    6.10
   4  -4 -11  105.69    6.70
  -4   4  11   90.09    6.70
  -4   4  11  103.49    6.80
  -3  -4  11  207.58    9.50
   3  -4 -11  199.68   10.00
  -3   4  11  183.28    9.40
  -3   4  11  199.98    9.90
   2  -4 -11   94.09    6.80
  -2  -4  11  113.99    6.60
  -2  -4  11  115.69    6.50
   2   4 -11   98.39    6.00
  -2   4  11   97.79    6.00
  -2   4  11   94.69    6.50
  -1  -4  11  604.14   23.30
   1  -4 -11  563.34   23.20
  -1  -4  11  570.74   22.90
  -1   4  11  597.64   22.50
  -1   4  11  568.94   22.90
   1   4 -11  524.25   21.60
   1   4 -11  563.14   22.70
   0  -4 -11  268.07   12.70
   0  -4  11  277.77   12.40
   0  -4  11  286.87   11.40
   0   4 -11  258.57   12.20
   0   4  11  270.77   12.20
   0   4 -11  242.88   11.70
  -1  -4 -11  105.19    6.80
   1  -4  11  101.49    7.20
   1  -4  11  104.59    6.40
  -1   4 -11  101.59    6.70
   1   4  11  111.99    6.50
  -1   4 -11   96.99    7.20
   2  -4  11    7.90    2.90
   2  -4  11    2.50    2.80
  -2  -4 -11    3.80    2.70
   2   4  11   10.20    2.40
  -2   4 -11    7.10    3.00
  -3  -4 -11   13.30    3.10
   3  -4  11   13.10    3.40
   3  -4  11   12.60    3.90
  -3   4 -11   13.00    3.40
  -4  -4 -11   75.99    6.40
   4  -4  11   63.29    7.80
   4  -4  11   67.89    8.60
  -4   4 -11   58.79    6.90
   4   4  11   78.59    8.60
  -5  -5  11   18.40    2.80
  -5   5  11   24.60    3.70
  -4  -5  11  206.18    9.90
   4  -5 -11  204.28   10.50
  -4   5  11  208.88   10.50
  -3  -5  11   49.20    5.00
   3  -5 -11   53.79    5.60
  -3   5  11   53.39    5.20
  -2  -5  11  151.68    8.10
   2  -5 -11  129.59    8.40
  -2   5  11  142.69    8.30
   2   5 -11  143.79    7.90
  -1  -5  11   65.89    5.90
   1  -5 -11   71.09    6.30
   1   5 -11   63.29    5.50
  -1   5  11   61.89    5.90
   1   5 -11   58.99    4.40
   0  -5  11  116.49    7.60
   0  -5 -11  111.29    7.30
   0  -5  11  127.79    6.40
   0   5 -11  110.09    6.80
   0   5  11  115.79    7.00
   0   5 -11  110.79    7.20
  -1  -5 -11   17.80    3.50
   1  -5  11   14.60    3.30
   1  -5  11   17.10    3.00
  -1   5 -11   14.00    3.00
   1   5  11   13.30    2.50
  -1   5 -11   14.00    3.30
  -2  -5 -11    6.00    2.70
   2  -5  11   -2.90    2.70
   2  -5  11    1.30    2.80
  -2   5 -11   -0.90    2.90
   2   5  11    1.40    2.30
   3  -5  11   18.70    3.80
   3  -5  11   13.80    4.00
  -3  -5 -11   16.80    3.50
  -3   5 -11   15.50    3.70
   4  -5  11    5.70    4.10
  -4  -5 -11   10.70    3.10
  -4   5 -11    2.80    3.70
  -5  -6  11   14.20    2.80
  -5   6  11   19.70    3.80
   4  -6 -11   67.39    7.40
  -4  -6  11   63.19    5.50
  -4   6  11   62.89    6.30
  -3  -6  11  122.89    7.50
   3  -6 -11  111.89    7.70
  -3   6  11  114.39    7.80
   2  -6 -11  209.08   11.40
  -2  -6  11  224.48   10.80
  -2   6  11  209.98   10.90
   1  -6 -11   11.50    3.20
  -1  -6  11   11.20    3.10
   1   6 -11   12.80    2.90
  -1   6  11   10.90    3.10
   0  -6  11   22.60    3.80
   0  -6  11   12.10    3.20
   0  -6 -11   16.40    3.50
   0   6 -11   18.30    3.30
   0   6  11   19.90    3.20
  -1  -6 -11   54.69    6.00
   1  -6  11   50.99    5.50
   1  -6  11   51.79    6.10
  -1   6 -11   49.90    5.80
   1   6  11   54.29    5.00
   2  -6  11  159.18    9.60
   2  -6  11  156.98    9.70
  -2  -6 -11  157.98    9.40
  -2   6 -11  157.38    9.50
   3  -6  11    1.50    3.00
  -3  -6 -11    4.40    2.90
   3  -6  11   -0.90    3.50
  -3   6 -11    3.60    3.10
  -4  -7  11   38.10    5.10
  -4   7  11   40.80    4.80
  -3  -7  11  136.39    8.10
   3  -7 -11  128.79    8.90
  -3   7  11  123.29    8.10
   2  -7 -11   69.59    6.50
  -2  -7  11   75.59    6.40
  -2   7  11   62.79    5.90
   1  -7 -11   75.19    7.10
  -1  -7  11   76.69    6.70
  -1   7  11   78.89    6.40
   0  -7 -11   61.59    6.60
   0  -7  11   53.59    6.30
   0   7 -11   58.69    8.00
   0   7  11   65.59    5.80
   1  -7  11   76.89    6.70
   1  -7  11   82.79    6.50
  -1  -7 -11   73.69    7.00
  -1   7 -11   74.89    6.60
  -2  -7 -11   50.99    6.40
   2  -7  11   50.49    6.70
   2  -7  11   45.00    6.30
  -2   7 -11   44.00    6.10
   2  -8 -11  123.29    8.60
  -2  -8  11  116.59    8.10
  -2   8  11  119.39    8.40
   1  -8 -11   44.20    5.50
  -1  -8  11   38.40    4.70
  -1   8  11   42.10    5.70
   0  -8  11    0.20    3.10
   0  -8 -11   -0.80    3.30
   1  -8  11   15.00    4.10
   1  -8  11   20.00    4.00
  -1  -8 -11   21.20    4.20
  -6   0  12   49.50    5.00
  -5   0  12   -3.00    2.00
  -4   0  12   -3.60    1.80
  -3   0  12    8.20    2.10
   3   0 -12    2.50    1.90
  -3   0  12   -0.40    1.90
  -2   0  12   -1.70    1.80
   2   0 -12   -2.80    1.70
  -2   0  12   -2.20    1.90
  -1   0  12   29.10    3.70
  -1   0  12   29.60    2.40
   1   0 -12   28.10    4.10
   0   0 -12  395.86   16.90
   0   0  12  390.56   16.30
   0   0  12  414.26   16.80
   1   0  12  330.27   14.30
  -1   0 -12  330.27   14.70
   1   0  12  308.17   14.40
  -2   0 -12  240.18   11.70
   2   0  12  243.38   11.40
   2   0  12  227.38   12.20
   3   0  12  101.89    8.60
  -3   0 -12  106.29    8.00
   3   0  12  114.49    7.30
  -4   0 -12   -1.40    2.90
   4   0  12   -4.10    3.50
  -6  -1  12   61.39    5.10
  -6   1  12   57.39    5.30
  -5  -1  12  125.29    7.00
  -5   1  12  121.59    7.30
  -4  -1  12   18.40    2.70
   4  -1 -12   28.70    3.70
  -4   1  12   18.60    2.90
  -3  -1  12   35.50    3.80
  -3  -1  12   32.10    3.90
   3  -1 -12   34.10    3.90
   3   1 -12   36.00    3.90
  -3   1  12   35.90    4.10
  -3   1  12   36.20    3.60
   2  -1 -12  132.39    7.40
  -2  -1  12  137.89    7.30
  -2  -1  12  136.19    7.20
  -2   1  12  137.59    7.40
   2   1 -12  137.29    7.30
  -2   1  12  127.39    5.50
  -2   1  12  127.79    5.70
  -1  -1  12   12.40    1.40
  -1  -1  12    8.40    2.40
   1  -1 -12   12.30    2.80
  -1   1  12   12.80    1.90
  -1   1  12    6.40    2.40
   1   1 -12   10.30    2.70
   0  -1 -12  347.17   15.20
   0  -1  12  338.87   14.10
   0  -1  12  367.26   15.00
   0   1 -12  347.27   15.10
   0   1  12  330.87   14.80
   0   1  12  336.57   14.60
   1  -1  12  519.65   20.50
  -1  -1 -12  500.05   20.80
   1  -1  12  496.85   20.50
   1   1  12  498.85   20.30
   1   1  12  489.65   21.00
  -1   1 -12  495.85   20.70
   2  -1  12  183.18   10.80
   2  -1  12  205.48   10.00
  -2  -1 -12  203.28   10.50
   2   1  12  208.08    9.90
  -2   1 -12  187.68   10.30
   2   1  12  189.28   11.00
   3  -1  12   70.99    6.30
   3  -1  12   62.59    7.20
  -3  -1 -12   71.49    6.60
   3   1  12   79.29    6.10
   3   1  12   62.19    7.40
  -3   1 -12   74.19    7.10
   4  -1  12  133.99   10.50
  -4  -1 -12  155.38    9.40
  -4   1 -12  153.08    9.50
   4   1  12  136.09   10.20
  -6  -2  12  121.99    6.80
  -6   2  12  107.69    7.30
  -5  -2  12   74.59    5.40
  -5   2  12   75.39    5.90
   4  -2 -12   76.29    5.60
  -4  -2  12   66.09    5.00
  -4   2  12   60.99    5.40
   3  -2 -12   88.29    5.80
  -3  -2  12   93.99    6.80
  -3  -2  12   87.99    5.60
   3   2 -12   87.19    5.40
  -3   2  12   78.19    5.90
  -3   2  12   76.89    4.40
  -2  -2  12   95.29    6.10
   2  -2 -12   87.49    6.20
  -2  -2  12   96.69    5.90
  -2   2  12   98.99    4.90
  -2   2  12   94.19    5.90
   2   2 -12   90.19    5.90
  -1  -2  12   46.20    4.50
  -1  -2  12   51.19    2.20
   1  -2 -12   35.20    4.90
   1   2 -12   42.30    4.70
  -1   2  12   35.20    4.00
   0  -2  12  245.58   11.20
   0  -2  12  226.98   10.00
   0  -2 -12  217.28   11.20
   0   2  12  228.18   10.90
   0   2 -12  254.67   11.50
   1  -2  12   58.99    5.40
  -1  -2 -12   60.79    5.80
   1  -2  12   49.80    5.00
   1   2  12   57.89    5.30
   1   2  12   44.80    5.70
  -1   2 -12   62.89    6.00
  -2  -2 -12  204.58   10.60
   2  -2  12  212.18   10.60
   2  -2  12  194.38   10.80
  -2   2 -12  206.78   10.90
   2   2  12  199.18    9.90
   2   2  12  197.68   11.40
   3  -2  12  137.69    9.60
   3  -2  12  146.89    8.50
  -3  -2 -12  143.69    8.80
   3   2  12  148.79    9.10
   3   2  12  125.19    9.50
  -3   2 -12  141.19    8.80
   4  -2  12   88.79    9.00
  -4  -2 -12  101.49    7.60
  -4   2 -12  101.89    8.20
   4   2  12   98.59    9.30
  -6  -3  12   37.50    4.40
  -6   3  12   29.10    3.80
  -5  -3  12   86.79    5.80
  -5   3  12   83.59    6.50
  -4  -3  12   17.40    2.80
   4  -3 -12   20.90    3.40
  -4   3  12   18.70    3.30
   3  -3 -12   62.09    5.50
  -3  -3  12   69.89    5.10
  -3   3  12   59.49    4.40
  -3   3  12   64.99    5.30
  -2  -3  12   29.00    3.80
   2  -3 -12   19.30    3.10
  -2  -3  12   20.20    2.90
   2   3 -12   23.10    3.00
  -2   3  12   19.90    3.00
  -2   3  12   21.40    3.40
  -1  -3  12  678.53   26.50
   1  -3 -12  667.03   26.90
  -1   3  12  646.94   26.30
  -1   3  12  709.83   25.80
   1   3 -12  664.03   26.50
   0  -3  12  181.28    9.30
   0  -3  12  173.08    8.00
   0  -3 -12  162.08    9.20
   0   3  12  175.58    9.10
   0   3 -12  178.88    9.40
   1  -3  12   95.39    6.40
   1  -3  12  105.19    6.80
  -1  -3 -12  106.29    7.20
  -1   3 -12  101.79    7.30
   1   3  12  101.39    6.20
   2  -3  12    0.10    2.50
   2  -3  12   -1.10    2.60
  -2  -3 -12    0.20    2.70
   2   3  12    0.10    2.10
  -2   3 -12    0.30    2.90
  -3  -3 -12   19.30    3.60
   3  -3  12   20.40    3.40
   3  -3  12   17.00    4.10
  -3   3 -12   21.40    4.00
   3   3  12   17.10    4.30
  -4  -3 -12    1.00    2.90
   4  -3  12   -3.20    3.40
   4   3  12   -0.60    3.40
  -4   3 -12   -6.70    3.20
  -5  -4  12    2.50    2.20
  -5   4  12    4.40    2.80
  -4  -4  12   44.30    4.70
   4  -4 -12   33.10    4.90
  -4   4  12   43.30    5.40
  -3  -4  12   65.29    5.30
   3  -4 -12   60.69    5.70
  -3   4  12   59.69    5.80
  -3   4  12   52.69    4.80
  -2  -4  12   47.40    4.90
   2  -4 -12   38.60    4.90
  -2   4  12   36.00    4.80
   2   4 -12   41.30    4.50
  -2   4  12   38.50    4.10
  -1  -4  12  109.59    7.10
   1  -4 -12  102.79    7.30
  -1   4  12  102.79    6.10
   1   4 -12   97.39    6.80
  -1   4  12   95.89    6.90
   0  -4  12   40.50    5.30
   0  -4  12   42.20    3.70
   0  -4 -12   28.30    3.90
   0   4  12   34.80    3.90
   0   4 -12   37.50    4.30
  -1  -4 -12    4.20    2.80
   1  -4  12    8.00    2.80
   1  -4  12    6.50    2.40
   1   4  12    9.50    2.40
  -1   4 -12   10.00    3.00
  -2  -4 -12   15.80    3.50
   2  -4  12   13.30    3.20
   2  -4  12   10.50    3.20
  -2   4 -12   13.90    3.50
   2   4  12   14.50    2.80
  -3  -4 -12   75.39    6.60
   3  -4  12   80.79    6.90
   3  -4  12   70.79    7.20
  -3   4 -12   77.49    7.30
   3   4  12   67.99    7.70
  -4  -4 -12    5.00    3.00
   4  -4  12    2.90    3.80
  -4   4 -12    1.00    3.50
   4   4  12    4.50    4.20
  -5  -5  12   41.90    4.80
  -5   5  12   40.60    5.70
  -4  -5  12   55.99    5.40
  -4   5  12   55.99    6.00
   3  -5 -12  115.19    7.80
  -3  -5  12  124.29    7.40
  -3   5  12  112.49    7.50
   2  -5 -12  188.88   10.50
  -2  -5  12  192.68   10.00
  -2   5  12  193.78   10.00
   1  -5 -12   22.50    3.70
  -1  -5  12   24.00    3.80
   1   5 -12   25.40    3.40
  -1   5  12   24.40    3.70
   0  -5  12    9.80    2.20
   0  -5 -12   10.50    3.20
   0  -5  12    3.90    2.90
   0   5 -12    6.50    2.90
   0   5  12   11.70    2.90
   1  -5  12    7.30    3.10
  -1  -5 -12    8.30    2.90
   1  -5  12    9.70    2.80
   1   5  12    8.40    2.60
  -1   5 -12    7.00    3.10
   2  -5  12   19.80    3.80
  -2  -5 -12   27.40    4.10
   2  -5  12   28.50    4.20
  -2   5 -12   20.20    4.00
  -3  -5 -12    3.10    3.10
   3  -5  12    2.60    3.20
   3  -5  12   -1.40    3.40
  -3   5 -12    2.30    3.40
  -4  -6  12   27.80    3.60
  -4   6  12   34.00    4.40
   3  -6 -12   30.50    4.40
  -3  -6  12   39.20    5.40
  -3   6  12   31.30    4.20
   2  -6 -12   -0.20    2.90
  -2  -6  12   -0.10    2.60
  -2   6  12    0.80    2.70
  -1  -6  12   54.19    6.10
   1  -6 -12   67.09    6.70
  -1   6  12   60.39    5.60
   0  -6  12    8.20    2.40
   0  -6 -12    2.60    2.80
   0  -6  12    1.60    2.90
   0   6 -12    3.80    2.80
   0   6  12    6.30    2.50
   1  -6  12   20.90    3.50
   1  -6  12   19.00    4.00
  -1  -6 -12   20.80    4.10
   1   6  12   16.40    4.40
  -1   6 -12   17.10    3.80
   2  -6  12    4.70    3.50
   2  -6  12    2.90    3.30
  -2  -6 -12    4.50    3.20
  -2   6 -12    5.40    3.30
  -3  -7  12   22.20    3.80
   3  -7 -12   19.80    4.00
  -3   7  12   24.70    4.10
  -2  -7  12   81.59    7.10
   2  -7 -12   75.89    7.50
  -2   7  12   83.49    7.20
  -1  -7  12  115.89    8.30
   1  -7 -12  118.99    8.30
  -1   7  12  121.79    8.10
   0  -7 -12    7.70    3.60
   0  -7  12    4.40    3.30
   0   7  12    9.60    2.90
  -1  -7 -12   15.50    4.00
   1  -7  12   13.10    3.80
   1  -7  12    9.50    3.30
  -1   7 -12   10.90    3.60
  -6   0  13  208.48   10.20
  -5   0  13  222.18   10.60
  -4   0  13    7.60    2.60
   3   0 -13    0.30    2.00
  -3   0  13   -0.30    2.10
   2   0 -13   13.30    2.80
  -2   0  13   11.80    2.60
  -1   0  13  233.78   10.70
  -1   0  13  217.48    9.10
   1   0 -13  222.08   10.70
   0   0 -13   23.50    3.80
   0   0  13   20.80    3.30
   0   0  13   28.00    3.60
   1   0  13    3.40    2.70
   1   0  13   -0.90    2.40
  -1   0 -13    0.40    2.70
   2   0  13   -0.60    2.70
   2   0  13    1.50    2.60
  -2   0 -13    0.10    3.00
   3   0  13   -0.90    3.20
   3   0  13    2.80    2.80
  -3   0 -13    4.70    3.30
   4   0  13    4.90    3.90
  -4   0 -13    8.10    3.60
  -6  -1  13  212.18   10.40
  -6   1  13  212.88   10.60
  -5  -1  13   25.50    3.40
  -5   1  13   25.10    3.50
  -4  -1  13  136.29    7.60
  -4   1  13  135.99    7.80
  -3  -1  13   90.09    5.80
   3  -1 -13   71.99    5.60
   3   1 -13   73.69    5.50
  -3   1  13   72.49    5.70
   2  -1 -13    0.00    2.00
  -2  -1  13    1.90    2.30
  -2   1  13    1.60    2.40
  -2   1  13    0.80    0.80
   2   1 -13   -1.40    2.10
  -2   1  13    0.90    0.90
  -1  -1  13   28.10    3.50
   1  -1 -13   25.60    3.40
  -1  -1  13   29.80    1.90
   1   1 -13   29.40    3.60
  -1   1  13   29.00    3.20
  -1   1  13   29.40    3.70
   0  -1  13  184.68    9.70
   0  -1  13  186.78    8.70
   0  -1 -13  190.58    9.80
   0   1 -13  184.68    9.90
   0   1  13  189.28    9.70
   0   1  13  186.88    9.30
  -1  -1 -13  477.05   20.00
   1  -1  13  451.35   19.40
   1  -1  13  465.95   19.60
   1   1  13  453.05   19.90
   1   1  13  482.85   19.50
  -1   1 -13  492.15   20.10
  -2  -1 -13  124.29    8.20
   2  -1  13  112.19    8.00
   2  -1  13  127.19    8.00
  -2   1 -13  127.09    8.50
   2   1  13  119.19    7.50
   2   1  13  116.19    8.50
   3  -1  13  174.58   11.10
  -3  -1 -13  191.78   10.60
   3  -1  13  185.38   10.00
  -3   1 -13  180.58   10.60
   3   1  13  164.88   11.20
   4  -1  13    5.40    4.20
  -4  -1 -13   10.60    3.80
   4   1  13    5.30    3.90
  -4   1 -13    6.70    3.70
  -5  -2  13   96.79    6.40
  -5   2  13   91.69    6.70
  -4  -2  13   55.99    4.90
  -4   2  13   43.20    5.30
  -3  -2  13   95.39    6.30
   3  -2 -13   90.89    6.30
  -3   2  13   84.29    6.10
   2  -2 -13  217.68   10.90
  -2  -2  13  230.58   10.80
   2   2 -13  229.38   10.70
  -2   2  13  211.28    9.20
  -2   2  13  226.08   10.80
  -1  -2  13   69.19    5.90
   1  -2 -13   69.29    6.20
   1   2 -13   83.99    6.10
  -1   2  13   83.59    4.60
  -1   2  13   70.29    6.00
   0  -2  13  170.48    9.00
   0  -2 -13  161.18    9.20
   0  -2  13  163.98    7.60
   0   2  13  157.08    8.80
   0   2 -13  168.78    9.10
   0   2  13  151.38    8.70
   1  -2  13    4.90    2.30
  -1  -2 -13    1.60    2.80
   1  -2  13    4.60    2.80
   1   2  13    2.10    2.70
   1   2  13    4.90    2.60
  -1   2 -13    5.30    2.90
  -2  -2 -13   59.69    6.20
   2  -2  13   67.09    6.20
   2  -2  13   50.59    6.00
   2   2  13   49.30    6.40
  -2   2 -13   61.79    6.00
   2   2  13   58.59    5.40
  -3  -2 -13    1.70    2.90
   3  -2  13    3.30    3.60
   3  -2  13    3.00    2.80
   3   2  13    2.60    3.70
  -3   2 -13    4.00    3.20
   4  -2  13   41.10    6.10
  -4  -2 -13   48.10    6.50
  -4   2 -13   41.50    5.30
   4   2  13   42.00    7.50
  -5  -3  13   17.90    3.10
  -5   3  13   14.60    3.40
  -4  -3  13   22.30    3.30
  -4   3  13   21.90    3.70
  -3  -3  13  194.48    9.70
   3  -3 -13  191.18   10.00
  -3   3  13  188.48   10.00
  -2  -3  13   59.59    5.60
   2  -3 -13   58.89    5.90
  -2   3  13   62.89    4.40
  -2   3  13   63.09    5.50
   2   3 -13   66.69    5.40
  -1  -3  13   79.69    6.30
   1  -3 -13   67.09    6.30
   1   3 -13   70.59    6.00
  -1   3  13   76.19    4.90
  -1   3  13   69.59    6.00
   0  -3 -13  127.79    8.00
   0  -3  13  135.19    6.60
   0  -3  13  138.39    8.00
   0   3 -13  136.99    8.20
   0   3  13  129.49    7.80
   1  -3  13    1.90    2.60
  -1  -3 -13    0.00    2.60
   1  -3  13    0.70    2.10
  -1   3 -13    6.00    3.00
   1   3  13    3.70    2.20
   2  -3  13  117.39    8.10
   2  -3  13  149.39    8.60
  -2  -3 -13  133.49    8.50
   2   3  13  119.29    9.20
   2   3  13  128.09    7.70
  -2   3 -13  136.49    8.90
   3  -3  13   32.20    5.00
   3  -3  13   42.20    4.90
  -3  -3 -13   40.80    5.80
   3   3  13   34.40    5.60
  -3   3 -13   34.80    4.70
  -5  -4  13   35.40    4.80
  -5   4  13   30.50    4.10
  -4  -4  13  130.29    7.90
  -4   4  13  140.19    8.50
   3  -4 -13   71.79    6.30
  -3  -4  13   84.29    6.20
  -3   4  13   73.59    6.70
   2  -4 -13   55.19    6.10
  -2  -4  13   58.29    5.70
  -2   4  13   49.80    6.00
   1  -4 -13  200.18   10.80
  -1  -4  13  203.28   10.60
  -1   4  13  208.98   10.00
  -1   4  13  199.08   10.40
   1   4 -13  200.08   10.40
   0  -4 -13   14.70    3.20
   0  -4  13    9.00    3.10
   0  -4  13   13.60    2.20
   0   4 -13    7.20    2.80
   0   4  13   13.70    3.00
   1  -4  13   74.29    6.80
   1  -4  13   76.89    5.70
  -1  -4 -13   86.99    6.90
  -1   4 -13   80.99    6.90
   1   4  13   79.49    6.00
   2  -4  13   19.80    3.90
   2  -4  13   11.50    3.40
  -2  -4 -13   11.80    3.60
  -2   4 -13   14.00    3.60
  -3  -4 -13   -0.90    2.90
   3  -4  13   -0.90    2.90
   3   4  13   -1.90    3.60
  -3   4 -13   -1.60    3.00
  -4  -5  13   49.50    5.30
  -4   5  13   51.19    6.20
  -3  -5  13   74.79    6.30
   3  -5 -13   74.59    6.70
  -3   5  13   76.99    6.90
  -2  -5  13  156.38    8.90
   2  -5 -13  139.29    9.10
  -2   5  13  141.29    9.00
   1  -5 -13   -3.20    2.70
  -1  -5  13   -2.30    2.70
  -1   5  13    0.60    2.80
   0  -5  13  138.49    8.70
   0  -5  13  138.79    7.00
   0  -5 -13  132.99    8.40
   0   5  13  128.79    8.00
   0   5 -13  125.89    8.20
   1  -5  13   21.70    3.30
  -1  -5 -13   24.10    3.90
   1  -5  13   20.30    3.80
   1   5  13   32.70    3.80
  -1   5 -13   21.90    3.80
   2  -5  13   14.50    3.90
  -2  -5 -13   10.50    3.50
   2  -5  13    9.20    3.40
  -2   5 -13    6.50    3.30
  -3  -6  13   10.00    3.10
   3  -6 -13   14.50    3.80
  -3   6  13   13.90    3.60
  -2  -6  13   46.80    5.90
   2  -6 -13   42.30    5.70
  -2   6  13   45.60    6.20
   1  -6 -13   40.90    5.00
  -1  -6  13   45.40    6.10
  -1   6  13   39.90    4.70
   0  -6 -13   11.50    3.70
   0  -6  13    9.60    3.40
   0   6  13   12.80    3.10
  -1  -6 -13    0.50    3.00
   1  -6  13   -0.20    2.80
   1  -6  13   -2.50    3.30
  -1   6 -13    0.50    3.20
   2  -6  13   24.60    4.30
  -2  -6 -13   26.30    4.40
   2  -6  13   31.20    4.80
  -2   6 -13   25.30    4.20
  -2  -7  13  134.99    8.90
   2  -7 -13  128.29    9.40
  -2   7  13  127.49    8.80
   1  -7 -13   59.39    7.20
  -1  -7  13   53.69    6.70
  -1   7  13   53.89    6.50
   0  -7  13   48.70    6.20
   0  -7 -13   53.89    6.50
  -5   0  14   79.29    6.10
  -4   0  14    0.70    2.50
  -3   0  14  511.95   21.10
   3   0 -14  518.15   24.30
  -2   0  14  128.79    7.90
   2   0 -14  132.19    8.00
  -1   0  14    4.70    2.60
  -1   0  14    3.30    1.30
   1   0 -14    3.30    2.60
   0   0  14   45.50    5.40
   0   0  14   46.90    4.20
   0   0 -14   49.90    5.70
  -1   0 -14    4.70    3.10
   1   0  14    5.40    2.40
   1   0  14    6.90    2.80
   2   0  14   20.20    3.90
   2   0  14   22.60    3.70
  -2   0 -14   20.50    4.10
   3   0  14   78.79    8.30
  -3   0 -14   89.49    8.20
  -5  -1  14   25.20    3.60
  -5   1  14   42.60    5.30
  -4  -1  14  120.79    7.50
  -4   1  14  120.59    7.50
  -3  -1  14    5.80    2.70
   3  -1 -14    5.90    2.70
  -3   1  14    3.80    2.70
   2  -1 -14  237.88   11.70
  -2  -1  14  241.08   11.60
   2   1 -14  235.48   11.50
  -2   1  14  243.08   11.70
  -1  -1  14   80.69    3.70
  -1  -1  14   90.09    6.30
   1  -1 -14   82.79    6.60
   1   1 -14   90.09    6.60
  -1   1  14   80.19    5.00
  -1   1  14   85.99    6.20
   0  -1  14   16.00    3.10
   0  -1 -14   16.10    3.30
   0  -1  14   19.00    3.10
   0   1 -14   17.50    3.40
   0   1  14   21.60    3.50
   0   1  14   18.60    2.90
  -1  -1 -14   84.39    7.00
   1  -1  14   86.89    6.70
   1  -1  14   77.09    6.00
  -1   1 -14   81.49    6.90
   1   1  14   87.89    6.40
   1   1  14   81.69    6.40
   2  -1  14  153.58    9.00
  -2  -1 -14  147.69    9.00
   2  -1  14  142.89    9.20
   2   1  14  131.39    9.30
  -2   1 -14  153.98    9.60
   2   1  14  147.29    8.70
  -3  -1 -14   62.99    7.00
   3  -1  14   54.29    7.30
   3   1  14   57.09    7.30
  -3   1 -14   64.59    7.30
  -5  -2  14  160.08    9.00
  -5   2  14  171.48    9.40
  -4  -2  14   62.49    5.70
  -4   2  14   63.29    6.00
  -3  -2  14  165.58    9.00
   3  -2 -14  160.48    9.10
  -3   2  14  169.78    9.30
  -2  -2  14   66.99    6.10
   2  -2 -14   65.79    6.00
   2   2 -14   69.09    5.90
  -2   2  14   70.29    6.20
  -1  -2  14    1.00    2.50
   1  -2 -14    1.90    2.60
  -1   2  14    0.50    2.60
  -1   2  14    1.10    1.80
   1   2 -14   -1.80    2.40
   0  -2  14  101.19    7.40
   0  -2  14  100.29    5.50
   0  -2 -14  102.79    7.20
   0   2  14  108.09    6.80
   0   2  14  105.39    6.80
   0   2 -14  101.79    7.40
   1  -2  14    4.40    2.40
   1  -2  14    2.60    2.90
  -1  -2 -14    5.10    2.80
  -1   2 -14   -0.70    2.90
   1   2  14    4.70    2.50
   1   2  14    5.80    2.70
   2  -2  14   26.40    4.20
  -2  -2 -14   29.10    4.40
   2  -2  14   18.60    3.80
   2   2  14   18.60    4.20
  -2   2 -14   32.70    4.60
   2   2  14   29.30    3.90
   3  -2  14   52.39    7.30
   3  -2  14   56.79    6.70
  -3  -2 -14   60.09    6.90
  -3   2 -14   51.59    7.20
   3   2  14   41.90    7.20
  -5  -3  14  156.78    8.80
  -5   3  14  158.28    9.30
  -4  -3  14   90.19    6.60
  -4   3  14   93.69    7.10
  -3  -3  14   26.80    3.70
   3  -3 -14   28.20    3.90
  -3   3  14   27.50    4.00
  -2  -3  14  180.08    9.80
   2  -3 -14  185.08   10.10
  -2   3  14  169.98    9.70
   1  -3 -14  172.28   10.00
  -1  -3  14  181.08    9.90
   1   3 -14  172.78    9.70
  -1   3  14  181.08    9.70
   0  -3  14   16.90    3.70
   0  -3 -14   17.00    3.40
   0  -3  14   16.50    2.30
   0   3  14   18.80    3.20
   0   3 -14   11.70    3.40
   1  -3  14   28.90    4.20
   1  -3  14   25.20    4.10
  -1  -3 -14   28.30    4.10
   1   3  14   37.70    4.80
  -1   3 -14   25.60    4.10
   1   3  14   25.10    4.10
   2  -3  14   86.89    7.30
  -2  -3 -14   74.79    7.10
   2  -3  14   71.19    6.80
   2   3  14   69.09    7.60
  -2   3 -14   85.49    7.70
   3  -3  14   29.30    4.50
  -3  -3 -14   32.60    4.50
   3  -3  14   28.60    4.90
  -3   3 -14   35.40    5.10
   3   3  14   26.90    5.00
  -4  -4  14    2.20    2.70
  -4   4  14    4.90    3.00
   3  -4 -14   67.49    6.50
  -3  -4  14   70.29    6.30
  -3   4  14   63.79    6.10
   2  -4 -14   73.19    6.90
  -2  -4  14   76.69    6.70
  -2   4  14   70.79    6.30
  -1  -4  14  105.59    7.80
   1  -4 -14   98.19    7.40
   1   4 -14  106.59    7.90
  -1   4  14  103.79    7.50
   0  -4 -14   15.10    3.60
   0  -4  14   15.80    3.70
   0   4  14   20.80    3.50
   0   4 -14   17.60    3.70
   1  -4  14   26.80    4.50
   1  -4  14   33.60    4.60
  -1  -4 -14   32.10    4.40
  -1   4 -14   28.10    4.40
   1   4  14   35.60    4.70
   2  -4  14   14.50    3.80
   2  -4  14    9.20    3.50
  -2  -4 -14   11.80    3.50
   2   4  14   10.10    3.90
  -2   4 -14   11.30    3.80
   3  -5 -14   -1.30    2.80
  -3  -5  14   -2.70    2.70
  -3   5  14   -2.50    3.10
   2  -5 -14   47.40    6.20
  -2  -5  14   50.89    6.10
  -2   5  14   44.50    6.00
   1  -5 -14  125.79    8.60
  -1  -5  14  137.49    8.90
  -1   5  14  133.39    8.40
   0  -5  14   19.60    3.70
   0  -5 -14   21.10    4.00
   0   5 -14   22.90    4.20
   0   5  14   24.10    3.80
  -1  -5 -14    7.90    3.40
   1  -5  14    6.60    3.40
   1  -5  14    6.30    3.90
  -1   5 -14    6.50    3.50
  -2  -6  14   32.10    4.40
   2  -6 -14   36.60    5.10
  -2   6  14   34.30    4.50
  -1  -6  14   13.30    3.70
   1  -6 -14   17.50    4.10
  -1   6  14   13.90    3.70
   0  -6 -14    7.90    3.40
   0  -6  14    5.80    3.60
   0   6  14   10.30    3.30
  -4   0  15  129.89    8.10
  -3   0  15   37.50    5.30
  -2   0  15   11.90    3.20
   2   0 -15   11.60    3.20
   1   0 -15  140.69    8.80
  -1   0  15  128.39    8.30
   0   0 -15  160.98    9.50
   0   0  15  184.68    9.70
   0   0  15  157.48    8.30
   1   0  15   15.40    3.40
  -1   0 -15   15.80    3.70
   1   0  15   14.90    3.10
   2   0  15  144.09    9.60
   2   0  15  168.58    9.60
  -2   0 -15  160.98    9.90
  -4  -1  15   16.80    3.30
  -4   1  15   15.70    3.30
  -3  -1  15  100.19    7.00
  -3   1  15   95.19    6.80
  -2  -1  15  183.38   10.00
   2  -1 -15  172.88   10.00
  -2   1  15  184.38   10.00
   2   1 -15  182.18   10.00
  -1  -1  15   41.50    4.80
   1  -1 -15   45.30    5.90
  -1   1  15   44.50    5.70
   1   1 -15   42.00    5.60
   0  -1  15   31.30    4.10
   0  -1 -15   24.70    3.90
   0  -1  15   30.80    4.70
   0   1  15   28.60    4.30
   0   1 -15   29.80    4.20
   0   1  15   34.60    4.30
   1  -1  15   65.69    6.40
   1  -1  15   51.09    5.30
  -1  -1 -15   65.89    6.80
   1   1  15   57.19    5.80
   1   1  15   65.19    6.20
  -1   1 -15   54.99    6.20
   2  -1  15   18.00    4.00
  -2  -1 -15   20.60    4.40
   2  -1  15   15.90    3.80
  -2   1 -15   24.80    4.50
   2   1  15   20.10    4.20
   2   1  15   21.80    3.60
  -4  -2  15   66.09    6.10
  -4   2  15   59.09    6.20
  -3  -2  15   45.60    5.60
  -3   2  15   45.70    5.80
  -2  -2  15   23.40    3.80
   2  -2 -15   22.60    3.80
  -2   2  15   19.70    3.70
  -1  -2  15  241.18   12.20
   1  -2 -15  241.58   12.60
  -1   2  15  253.77   12.40
   1   2 -15  255.37   12.30
  -1   2  15  254.37   11.60
   0  -2 -15    7.20    3.30
   0  -2  15    4.30    3.20
   0   2 -15    6.90    3.30
   0   2  15   11.70    3.10
   0   2  15    7.00    2.60
  -1  -2 -15   -0.70    2.90
   1  -2  15   -2.10    3.10
   1  -2  15   -0.80    2.20
   1   2  15   -1.00    2.60
  -1   2 -15   -0.40    2.90
   1   2  15    0.10    2.50
   2  -2  15   -4.60    2.70
   2  -2  15   -0.50    2.80
  -2  -2 -15    1.90    3.20
  -2   2 -15    3.10    3.30
   2   2  15   -2.00    3.00
  -4  -3  15   13.50    3.20
  -4   3  15   15.50    3.70
  -3  -3  15   93.99    7.00
  -3   3  15   90.49    7.20
  -2  -3  15  216.38   11.50
   2  -3 -15  228.88   11.90
  -2   3  15  233.68   11.80
   1  -3 -15    2.90    3.10
  -1  -3  15    1.10    2.80
   1   3 -15    3.80    3.00
  -1   3  15    2.30    2.70
   0  -3  15   53.29    6.00
   0  -3 -15   56.99    6.50
   0   3  15   59.99    6.00
   0   3 -15   54.19    6.30
  -1  -3 -15   78.69    7.30
   1  -3  15   85.99    7.50
   1   3  15   86.49    6.70
  -1   3 -15   81.19    7.50
   1   3  15   74.09    7.10
  -2  -3 -15   32.60    4.70
   2  -3  15   33.90    5.60
   2  -3  15   45.20    5.20
   2   3  15   37.40    6.40
  -2   3 -15   46.90    6.30
  -3  -4  15   61.89    6.30
  -3   4  15   47.50    6.40
  -2  -4  15    7.70    3.10
   2  -4 -15    5.50    3.10
  -2   4  15    3.40    3.00
   1  -4 -15  128.79    8.90
  -1  -4  15  135.69    8.90
  -1   4  15  130.79    8.50
   0  -4  15   68.09    7.00
   0  -4 -15   66.39    6.90
   0   4 -15   63.39    6.70
   0   4  15   68.29    6.30
  -1  -4 -15   -2.90    2.70
   1  -4  15    0.80    3.30
  -1   4 -15    0.50    3.40
   1   4  15    2.70    4.10
  -2  -5  15   17.90    4.00
   2  -5 -15   16.70    3.80
  -2   5  15   18.00    4.00
  -1  -5  15   12.10    3.80
   1  -5 -15   14.80    3.90
  -1   5  15   12.60    3.40
   0  -5 -15   24.60    4.40
   0  -5  15   20.90    4.00
   0   5  15   22.60    3.90
  -4   0  16    5.20    3.00
  -3   0  16    4.10    3.00
  -2   0  16   56.29    5.70
  -1   0  16  109.59    7.50
   1   0 -16  105.69    8.00
   0   0  16   48.10    6.00
   0   0 -16   51.19    6.50
  -1   0 -16   45.40    5.50
   1   0  16   52.29    6.20
  -3  -1  16   70.29    6.30
  -3   1  16   68.99    6.60
   2  -1 -16   11.10    3.50
  -2  -1  16   11.90    3.30
  -2   1  16   11.70    3.30
   1  -1 -16   19.10    4.00
  -1  -1  16   16.90    3.50
   1   1 -16   22.90    4.10
  -1   1  16   21.20    4.00
   0  -1  16   79.59    7.10
   0  -1 -16   73.09    6.80
   0   1  16   79.79    6.90
   0   1 -16   75.69    7.20
   1  -1  16    6.30    3.40
  -1  -1 -16    3.90    3.20
   1   1  16    5.00    3.10
  -1   1 -16    4.80    3.40
   1   1  16    4.60    2.80
  -3  -2  16   64.29    6.40
  -3   2  16   65.39    6.60
  -2  -2  16   11.70    3.50
   2  -2 -16   16.80    3.70
  -2   2  16   14.20    3.50
  -1  -2  16   21.30    4.00
   1  -2 -16   25.10    4.10
   1   2 -16   26.90    4.80
  -1   2  16   27.40    4.10
   0  -2  16   -3.10    3.00
   0  -2 -16   -1.50    2.80
   0   2  16   -0.40    2.80
   0   2 -16   -2.60    3.10
  -1  -2 -16   36.20    5.00
   1  -2  16   35.70    4.80
   1   2  16   32.80    5.50
  -1   2 -16   39.20    4.90
   1   2  16   35.20    4.40
  -3  -3  16   49.50    6.30
  -3   3  16   51.79    6.40
   2  -3 -16   12.40    3.70
  -2  -3  16   12.80    3.70
  -2   3  16   12.00    3.60
  -1  -3  16   66.09    6.90
   1  -3 -16   65.59    7.00
  -1   3  16   71.19    6.80
   0  -3 -16   19.50    4.10
   0  -3  16   25.00    4.40
   0   3 -16   17.30    4.10
   0   3  16   20.10    3.70
   1  -4 -16    6.20    3.20
  -1  -4  16    0.50    3.50
  -1   4  16    6.10    3.30
  -2   0  17    7.90    3.30
  -1   0  17   15.50    3.70
   1   0 -17   25.60    4.30
   0   0 -17   97.69    8.30
   0   0  17  101.89    8.00
  -2  -1  17   49.00    6.00
  -2   1  17   50.69    6.50
   1  -1 -17   16.80    4.10
  -1  -1  17   14.20    3.80
  -1   1  17   18.40    4.00
   0   0   0    0.00    0.00

_computing_structure_solution     'SHELXT 2014/5 (Sheldrick, 2014)'
;
_shelx_hkl_checksum   67792
